# Supplementary material for: “EviMass”: A Literature Evidence-Based Miner for Human Microbial Associations
Source: Front Genet. 2019 Sep 13;10:849. doi: 10.3389/fgene.2019.00849 (PMC6763948; doi:10.3389/fgene.2019.00849)
Supplement: Supplementary file 3 [file DataSheet_3.zip]

Archive with 16 entries (12 files):
- Supplementary Data/
- Supplementary Data/README.txt
- Supplementary Data/Usage Policy.txt
- Supplementary Data/Figures.ipynb
- Supplementary Data/.ipynb_checkpoints/
- Supplementary Data/.ipynb_checkpoints/Figures-checkpoint.ipynb
- Supplementary Data/Preprocessed Data Files/
- Supplementary Data/Preprocessed Data Files/dp.tsv
- Supplementary Data/Preprocessed Data Files/dg_cooccurance.tsv
- Supplementary Data/Preprocessed Data Files/dg.tsv
- Supplementary Data/Preprocessed Data Files/gp.tsv
- Supplementary Data/Preprocessed Data Files/disease_buckets.tsv
- Supplementary Data/Example Upload Data/
- Supplementary Data/Example Upload Data/Module_3A.tsv
- Supplementary Data/Example Upload Data/Module_3B.txt
- Supplementary Data/Article_Details_table.zip
