# Supplementary material for: “EviMass”: A Literature Evidence-Based Miner for Human Microbial Associations
Source: Front Genet. 2019 Sep 13;10:849. doi: 10.3389/fgene.2019.00849 (PMC6763948; doi:10.3389/fgene.2019.00849)
Supplement: Supplementary file 3 [file DataSheet_3.zip › Supplementary Data/README.txt]

		****************************************
		*               EviMass                *
		****************************************

			----------------
			File Description
			----------------

Supplementary/
______________
	├── Article_Details_table.tsv
	|	This file contains information about all the articles processed
	|	for the current version fo EviMass. It stores article-wise 
	|	PubMed ID, Juornal, Publication Date, Disease and Genera 
	|	recognised.
	|
	├── Example Upload Data/
	│   ├── Module_3A.tsv
	|   |		Example upload file for EviMass Module 3A
	│   └── Module_3B.txt
	|		Example input information for EviMass Module 3B
	|
	├── Figures.ipynb
	|	Jupyter Notebook containing procedures for replicating 
	|	manuscript plots. Dependencies: pandas, matplotlib, seaborn, 
	| 	numpy, scipy
	|
	├── Preprocessed Data Files/
	│   ├── dg_cooccurance.tsv
	|   |		Tab-separated matrix containg information about the 
	|   |		number articles where a disease and a genus co-occur.
	│   ├── dg.tsv
	|   |		Disease wise all the genera occuring together with it 
	|   | 		across the corpus.
	│   ├── disease_buckets.tsv
	|   | 		Categorization of 51 diseases in 6 categories.
	│   ├── dp.tsv
	|   | 		Disease wise all the articles in the corpus where it occur.
	│   └── gp.tsv
	|		Genus wise all the articles in the corpus where it occur.
	|
	├── Usage Policy.txt
	|	Contains usage policy, citation details and disclaimer for 
	|	using EviMass.	
	|
	└── README.txt
