# Supplementary material for: “EviMass”: A Literature Evidence-Based Miner for Human Microbial Associations
Source: Front Genet. 2019 Sep 13;10:849. doi: 10.3389/fgene.2019.00849 (PMC6763948; doi:10.3389/fgene.2019.00849)
Supplement: Supplementary file 3 [file DataSheet_3.zip › Supplementary Data/Usage Policy.txt]

		****************************************
		*               EviMass                *
		****************************************

			---------------------------
			Usage Policy and Disclaimer
			---------------------------

  Usage
  ---
	"EviMAss" software application is free for academic and non-profit use. 
	Commercial users may kindly get in touch with sharmila.mande@tcs.com


  Restriction
  -----------
	"EviMass" is offered to the public as a freely available resource. Use 
	and re-distribution of the data, in whole or in part, for commercial 
	purposes requires explicit permission of the authors. 


  Citation
  --------
	Within any publication that uses any methods or results inspired by 
	“EviMass’, please cite:

	Srivastava D, Bakshi D K, Bhusan KK, Mande SS. EviMass: A literature 
	evidence based miner for human microbial associations. 
	https://web.rniappsnet/evimass/


  Storage Policy
  --------------
	"EviMass" doesn't seek or store any personal information from the end 
	users. The authors will try their best to maintain the privacy and 
	confidentiality of the uploaded files/data, and shall delete the same
	from their server from time to time. Users data will not be used for 
	any work directly or indirectly except for software debugging purpose. 


  Disclaimer
  ----------
	"EviMass" SOFTWARE TOOL IS NOT INTENDED TO BE USED FOR TREATING OR 
	DIAGNOSING HUMAN SUBJECTS. "EviMass" or any documents and data 
	available from this server ARE PROVIDED AS IS WITHOUT ANY WARRANTY OF 
	ANY KIND, EITHER EXPRESS, IMPLIED, OR STATUTORY, INCLUDING, BUT NOT 
	LIMITED TO, ANY IMPLIED WARRANTIES OF MERCHANTABILITY, FITNESS FOR A 
	PARTICULAR PURPOSE AND FREEDOM FROM INFRINGEMENT, OR THAT "EviMass" or 
	any documents available from this server WILL BE ERROR FREE. In no 
	event will the authors, their employers or any of the lab/office 
	members be liable for any damages, including but not limited to	direct,
	indirect, special or consequential damages, arising out of, resulting 
	from, or in any way connected with the use of "EviMass" or documents 
	available from this server.
