# Supplementary material for: “EviMass”: A Literature Evidence-Based Miner for Human Microbial Associations
Source: Front Genet. 2019 Sep 13;10:849. doi: 10.3389/fgene.2019.00849 (PMC6763948; doi:10.3389/fgene.2019.00849)
Supplement: Supplementary file 3 [file DataSheet_3.zip › Supplementary Data/Figures.ipynb]

# %% [markdown]
# Supplementary Material
## EviMass: A literature evidence based miner for human microbial associations

The following notebook replicates the plots presented in the manuscript.

    Created By: 
        Divyanshu Srivastava (srivastava.divyanshu@tcs.com)
        Kuntal Kumar Bhusan (kuntal.bhusan@tcs.com)
        16th July, 2019

# %% [code]
import pandas as pd
import numpy as np
import seaborn as sns
import matplotlib.pyplot as plt
from scipy.stats import fisher_exact

# %% [markdown]
### Loading the precomputed files

# %% [code]
## Disease-Genera Cooccurance matrix
### Matrix showing the number of articles where a particular disease and genus cooccur.

coocmat = pd.read_csv('Preprocessed Data Files/dg_cooccurance.tsv', sep='\t', index_col=0).transpose()
coocmat.head()

# %% [code]
## Disease-Genera Map 
### Disease wise number of distinct genus which cooccur with them in PUBMED abstracts.

dis_gen = pd.read_csv('Preprocessed Data Files/dg.tsv', sep='\t', header=None, index_col=0, names=['Disease', 'Genera'])
dis_gen['# Genera'] = dis_gen['Genera'].apply(lambda x: len(x.split(', ')))
dis_gen.head()

# %% [code]
## Disease-PMID Map
###  Disease wise number of distinct articles in which it occurs.

dis_pmid = pd.read_csv('Preprocessed Data Files/dp.tsv', sep='\t', header=None, index_col=0, names=['Disease', 'PMID'])
dis_pmid['# Articles'] = dis_pmid['PMID'].apply(lambda x: len(x.split(', ')))
dis_pmid.head()

# %% [code]
## Genera-PMID Map
###  Genera wise number of distinct articles in which it occurs.

gen_pmid = pd.read_csv('Preprocessed Data Files/gp.tsv', sep='\t', header=None, index_col=0, names=['Genus', 'PMID'])
gen_pmid['# Articles'] = gen_pmid['PMID'].apply(lambda x: len(x.split(', ')))
gen_pmid.head()

# %% [code]
## Disease Categorization
### Category wise list of diseases

dis_buckets = pd.read_csv('Preprocessed Data Files/disease_buckets.tsv', sep='\t', index_col=0)
display(dis_buckets)

# %% [code]
## Setting Colors
color_labels = dis_buckets.index
rgb_values = sns.color_palette("Set2", 8)
color_map = dict(zip(color_labels, rgb_values))

# %% [markdown]
## Figure 2

Top ten prominent microbial genera associated with diseases affecting various organs. Statistically significant (p < 0.05) genera are marked with a black asterisk (with Bonferroni corrected p-values < 0.05 highlighted in red).  

# %% [code]
top = 10       # Number of Top Genera considered
alpha = 0.05   # Level of Significance
n_categories = len(dis_buckets)
n_genera = len(gen_pmid)

# Creating the figure
fig, axes = plt.subplots(nrows=2, ncols=3)
fig.subplots_adjust(hspace=1.2)
fig.subplots_adjust(wspace=.3)
x=0

for category, diseases, count in dis_buckets.itertuples():
    catcounts = coocmat[diseases.split(', ')].values.sum(axis=1)
    args = np.argsort(catcounts)[::-1]
    catcounts = catcounts[args]
    idxs = coocmat.index[args]
    df = pd.DataFrame({'Interactions': catcounts[:top]}, index=idxs[:top])
    ax = df.plot(kind='bar', figsize=(15, 12), fontsize=12, legend=False,
                 title=category, color=color_map[category], width=0.8, ax=axes[int(x/3), x%3])
    ax.title.set_size(20)
    x += 1
    ax.set_ylabel('Number of associations')
    sns.despine(top=True, right=True, left=False, bottom=False)
    plt.gcf().subplots_adjust(bottom=0.4)
    
    ## Calculating p-values using fischer's exact test and adjusting them using Bonferroni Correction
    for p, idx in zip(ax.patches, idxs):
        a = p.get_height()
        b = coocmat.drop(diseases.split(', '), axis=1).loc[idx].sum()
        c = coocmat[diseases.split(', ')].drop([idx]).values.sum()
        d = coocmat.drop(diseases.split(', '), axis=1).drop([idx]).values.sum()
        p_value = fisher_exact([[a, b], [c, d]], alternative='greater')[1]
        if p_value < alpha:
            ax.annotate('*', (p.get_x() + 0.3, p.get_height() * 1.05), fontweight='bold', fontsize=20)
        p_value_correction = p_value * n_categories * n_genera ## Bonferroni Correction
        if p_value_correction < alpha:
            ax.annotate('*', (p.get_x() + 0.3, p.get_height() * 1.05), fontweight='bold', color='red', fontsize=20)
# ax.annotate('[*] p-value < ' + str(alpha), (10, 10), fontweight='bold', fontsize=20)
# ax.annotate('[*] p-adjust < ' + str(alpha), (11, 11), fontweight='bold', color='red', fontsize=20)

# %% [markdown]
## Figure 3

Summary of the associated microbial genera count corresponding to each disease and the number of articles reporting the disease. The diseases are ordered based on the categories as listed in Table 1. Each category of disease is sorted based on the number of genera associations.   

# %% [code]
df = pd.DataFrame(columns = ['Category', 'Distinct Taxa Count', 'Total Pubmed Articles'])

for category, diseases, count in dis_buckets.itertuples():
    gencounts = dis_gen.loc[diseases.split(', ')]['# Genera']
    arg = np.argsort(gencounts)[::-1]
    dis = diseases.split(', ')
    idxs = [dis[j] for j in arg]
    df_temp = pd.DataFrame({'Category': [category]*count, 
                            'Distinct Taxa Count': gencounts[arg],
                            'Total Pubmed Articles': dis_pmid.loc[idxs]['# Articles']}, index=idxs)
    df = df.append(df_temp)

#### LAYER 1
plt.gcf().subplots_adjust(bottom=0.6)
ax = df['Distinct Taxa Count'].plot(kind='bar', figsize=(15, 10), fontsize=14, color=df['Category'].map(color_map), use_index=False, xticks=None)
plt.tick_params(axis='x', which='both', top=False, labelbottom=False)
ax.set_ylabel('Distinct Taxa Count', size=15)
plt.gcf().subplots_adjust(bottom=0.6)

# #### LAYER 2
plt.figure()
plt.gcf().subplots_adjust(bottom=0.6)
ax = df['Total Pubmed Articles'].plot(kind='bar',figsize=(15, 10), fontsize=14, color=df['Category'].map(color_map), logy=True)
ax.set_ylabel('Total Pubmed Articles', size=15)
plt.gcf().subplots_adjust(bottom=0.6)

# %% [markdown]
## Figure 4

Category-wise (organs affected by various diseases) bi-directionally clustered heat-maps based on microbial associations. The top 20 persistent microbes across the six categories (Table 1) were chosen and used to generate bidirectional clustered (UPGMA Hierarchical clustering) heatmap for each category. Euclidean distance was used as the measure of distance, and the values were normalized by rows (diseases)

# %% [code]
top = 20 # Number of top genera in each category

for category, diseases, count in dis_buckets.itertuples():
    diseases = diseases.split(', ')
    catcounts = coocmat[diseases].values.sum(axis=1)
    args = np.argsort(catcounts)[::-1]
    shortmat = coocmat[diseases].iloc[args[:top]]
    shortmat = shortmat.transpose()
    sns.set(font_scale=1.8)
    cg = sns.clustermap(shortmat, method='average', standard_scale=0, metric='euclidean', 
                        cmap="cubehelix_r")
    cg.fig.suptitle(category)
    plt.setp(cg.ax_heatmap.yaxis.get_majorticklabels(), rotation=0)
