# Supplementary material for: “EviMass”: A Literature Evidence-Based Miner for Human Microbial Associations
Source: Front Genet. 2019 Sep 13;10:849. doi: 10.3389/fgene.2019.00849 (PMC6763948; doi:10.3389/fgene.2019.00849)
Supplement: Supplementary file 3 [file DataSheet_3.zip › Supplementary Data/Preprocessed Data Files/dp.tsv]

Diarrhea	11133944, 2653963, 22806773, 1473368, 8968912, 8968913, 16682120, 27438014, 15381346, 29442467, 9826723, 20883368, 11381613, 24727226, 20408412, 12182388, 9562989, 30355985, 9447757, 30625189, 23731465, 12065528, 20350378, 10476738, 2260208, 27164463, 21900533, 11208510, 21519363, 16940098, 19415972, 11490838, 15325756, 26124752, 25309515, 28885302, 17534007, 7915269, 1497182, 1442724, 30571797, …
Gastric and duodenal ulcer	15559506, 11179984, 11179987, 11179982, 11179983, 11419825, 1488662, 12089290, 18959590, 26900095, 25033655, 8500901, 11069324, 1759134, 3426183, 3554873, 15628715, 9412911, 9247628, 19087193, 27629844, 11104802, 8900906, 24552154, 1529269, 23015484, 16470313, 10808676, 1589705, 11843959, 9690382, 7737559, 9753250, 8268818, 8707079, 7921146, 7921144, 8993017, 7863255, 16117427, 8361859, 15184535,…
Ulcer	15559506, 11179984, 11179986, 11179987, 11179982, 11179983, 1473368, 11419826, 11419825, 1488662, 16933482, 15867113, 2012149, 12089290, 18959590, 18959592, 9665968, 26900095, 25033655, 8794598, 8500901, 8500909, 8259326, 24205244, 25905054, 8404959, 25699225, 11069324, 10586895, 19367228, 1759134, 11208510, 23439305, 3426183, 3554873, 11792481, 15628715, 28301676, 19867440, 2146242, 9412911, 110…
Cystic fibrosis	25356348, 2365469, 22368275, 11880403, 14669998, 17152010, 25081413, 28470103, 24401856, 1679870, 26447962, 18776009, 23209712, 21145793, 19155262, 19502387, 29866869, 1400214, 22025515, 18344334, 22582064, 28559256, 8493556, 20192960, 20472859, 16807039, 28495380, 12120879, 17211136, 1489195, 10403416, 24187093, 3142934, 7520313, 3137173, 16127064, 28696232, 23415069, 24766663, 27025615, 2716074…
Urinary tract infection	21722259, 28922100, 12815204, 16455913, 17107313, 18719175, 8825107, 26658886, 30138443, 22041167, 25355175, 24631473, 15380779, 2587941, 29760961, 18710771, 22183941, 8522382, 29636910, 19647466, 23627344, 7631222, 20848199, 20657847, 30034426, 28829050, 26649077, 15648799, 16570007, 27798558, 9015487, 17880755, 16406185, 16585510, 25654361, 6457166, 2085982, 26607324, 21178466, 1875397, 2427537…
Clostridium difficile infection(CDI)	25356346, 27647625, 28692690, 23771554, 29924052, 10204123, 30355985, 26447968, 21086831, 21029521, 20450417, 25309515, 28301676, 28782647, 26486597, 20339889, 29398461, 28520993, 19884120, 30463718, 25340496, 19556659, 26661392, 23951727, 20677286, 26300956, 24118601, 29065739, 22436392, 24679559, 25201532, 28779831, 23838821, 28134687, 29540433, 23651889, 26125573, 30131493, 21746858, 29655966,…
Colitis	25197866, 10580270, 9665968, 2692287, 26447962, 24205244, 1699407, 24837471, 23831042, 12680715, 16510930, 3312851, 28361039, 23566070, 22333383, 26821578, 25146462, 15232145, 28294322, 18818317, 9823813, 16113820, 22888139, 10880188, 23029509, 2651634, 21593350, 21410316, 28344124, 15131151, 24534723, 27693306, 27736791, 22936627, 17910742, 17224215, 12640523, 22370037, 26183745, 12754544, 24660…
Skin and mucosal infections	26007246, 30485461, 23377557, 17680256, 9808417, 10723043, 25674680, 27248789, 24287883, 16389407, 21603642, 29099783, 15301571, 21070347, 29882122, 26383782, 22908151, 11237829, 17412749, 18723624, 15960628, 27405275, 8274796, 21039785, 17517860, 25261416, 26969405, 26536129, 25962868, 10792798, 20387750, 24840573, 25972251, 15182158, 25749003, 25672310, 16000436, 22862546, 11570524, 23872293, 1…
Gastroesophageal reflux	11179984, 11179985, 25232231, 28301676, 16462727, 16949782, 19918687, 15634357, 18767170, 12566547, 9570259, 17400680, 11070405, 11050485, 9509276, 11713947, 15191510, 29118933, 23061445, 10664156, 21082350, 12694088, 19353987, 10574598, 28079238, 15827447, 28210089, 22162484, 10370661, 30203583, 11549822, 14562363, 29573807, 25827801, 12671428, 10235190, 12658782, 11396533, 23510245, 25364384, 1…
Obesity	28680065, 24862673, 22546742, 29018189, 26354800, 27786292, 12814870, 29243786, 18595324, 23546650, 21829158, 30141154, 18317426, 27410967, 28605664, 24830782, 27163114, 22158006, 28134687, 29530806, 22844426, 29693980, 23061445, 21082350, 29084388, 26409735, 27577947, 28965248, 29317796, 20492134, 25609655, 29045349, 10756126, 29934437, 28028684, 25536157, 16259742, 28742883, 11294832, 27238723,…
COPD	20211751, 23183338, 17290045, 11757970, 21724552, 20513241, 27933034, 20807377, 29408669, 7638810, 22628510, 17471435, 17026755, 20153554, 29296080, 23729445, 11867630, 21199162, 10988111, 7917425, 14742525, 29617415, 21216970, 25051656, 9363136, 23689556, 19386689, 16177336, 27348199, 14682404, 21139718, 11118860, 28919731, 18947382, 21455491, 21193476, 30263057, 1731595, 20200772, 29863956, 161…
HIV / AIDS	9684426, 20236320, 25754012, 21470461, 1617056, 7832648, 26180817, 26865597, 26950606, 22164280, 29949580, 21145792, 21724552, 9040862, 25757494, 1479174, 11139199, 11531324, 17376726, 15628713, 24563723, 1282776, 3400693, 16404738, 21617312, 1685008, 29531135, 20657710, 26751031, 1895409, 28817643, 16303074, 25887594, 26410828, 16878269, 2509568, 11964905, 2496632, 26821578, 12951098, 20870759, …
Periodontitis	25421499, 11880400, 24715050, 25093857, 17550374, 20088983, 24185504, 25678835, 22949096, 27504406, 28534880, 23439308, 15325758, 27538539, 23646849, 25055828, 2213468, 22025518, 16634953, 12965924, 26250477, 16369381, 23116446, 8682925, 7990015, 20642629, 10880431, 19089064, 15508748, 15508749, 15508747, 24426164, 22749236, 23952779, 11566992, 17937677, 12648813, 21303403, 25638398, 25638399, 23…
Allergy	20236320, 25123569, 24639246, 21134696, 2848228, 20413988, 21961022, 17455798, 23648865, 16618364, 28490424, 23842540, 26403117, 23786285, 27131754, 7445851, 26999792, 28000713, 21148058, 30497518, 18287295, 17338345, 16188772, 19146715, 15101783, 29498325, 18312484, 18788512, 17873741, 23081818, 25491017, 29068485, 17519580, 14673529, 12569984, 17893165, 15350162, 20716319, 17338784, 22754342, 1…
Diabetes	27647625, 28692690, 19655427, 30218207, 12119469, 29018189, 28534880, 18657492, 16981965, 29108997, 30588306, 11413778, 28265815, 12814870, 26486595, 27902411, 21799868, 21688972, 27641469, 30121305, 28348803, 30141154, 25370749, 28917933, 18317426, 1875397, 17637445, 27088020, 10703573, 21739389, 19949753, 29110552, 26988693, 16461681, 26237422, 29097999, 25279787, 8505786, 10224836, 23531939, 7…
Bacterial Vaginosis	7849117, 15298771, 17202272, 29692813, 24814157, 11139192, 18849004, 20657710, 3312851, 2515148, 28931859, 20685757, 26179610, 20448062, 27816380, 2332249, 9310650, 28098358, 8394627, 2668431, 29526145, 8357045, 23166828, 28913082, 22082725, 26844497, 26125141, 21287345, 26267872, 26483694, 21789604, 23281612, 17128343, 26931504, 8126176, 24265786, 12121959, 10797077, 22383775, 27845497, 8357049,…
Colorectal carcinoma	24852749, 16245934, 28477334, 19226366, 22498775, 21256681, 20564125, 26068306, 12548418, 27433286, 29209314, 24145028, 16424015, 24906974, 28597080, 21165656, 24811328, 27065323, 26610526, 30314434, 23672575, 26014615, 28944067, 11736823, 28235227, 2126049, 29420132, 17763950, 29750437, 26311717, 30263056, 2649794, 18331465, 28951525, 25803901, 11895869, 26771233, 29760804, 22970015, 12622428, 2…
Psoriasis	8794598, 28175925, 20363977, 23521130, 10585795, 28109256, 22088412, 20864149, 11837570, 15583601, 8049634, 30013558, 15965423, 9855213, 17873576, 28804689, 29199351, 25045884, 24303977, 29867905, 22063790, 17912347, 2643486, 29908580, 8721481, 24173434, 25707385, 26416907, 12010076, 30185226, 8832993, 22208431, 21895757, 24296162, 27056267, 19501534, 17845166, 21811995, 9510372, 23121977, 285876…
Asthma	22513083, 24639246, 24973962, 7899384, 19735226, 25102006, 10333623, 18469327, 27933034, 20525132, 10816522, 2473614, 23842540, 29166936, 11077014, 23786285, 2719354, 23729445, 15719627, 21682749, 1599294, 16002953, 12109532, 25302296, 11936537, 24351863, 29437937, 2218407, 24340964, 26924667, 20424997, 9363136, 15315030, 16188772, 26153211, 23689556, 26047929, 15634935, 21291985, 18188015, 27087…
Crohn’s disease(CD)	23272151, 24205244, 9789344, 11208510, 19415976, 19747213, 28361039, 28294322, 21108814, 29756026, 24534723, 23521130, 23019321, 16269747, 18470544, 22113988, 15868228, 29374636, 29374638, 21122583, 17983451, 24429583, 20695899, 15124021, 25954111, 22194985, 22042084, 18401439, 28861073, 28597080, 28879509, 21484962, 25335775, 14977534, 11598034, 20609533, 8604813, 26982193, 30389589, 11418783, 2…
Necrotizing Enterocolitis	26447962, 18818317, 12754544, 24660862, 10575148, 22194981, 26485548, 2917793, 16189185, 22221600, 24928110, 15637985, 12447748, 23865733, 15633694, 25000352, 24249817, 15201403, 28450472, 29501938, 20221447, 20331587, 26435891, 28638850, 18312566, 21178092, 25922115, 22564937, 29312246, 23451729, 23755726, 24857830, 12378449, 22958025, 19584499, 22207578, 27064248, 25000347, 24285463, 8078027, 8…
Atopic dermatitis	16766329, 18672556, 29854575, 11348452, 2242947, 23842540, 26403117, 15365536, 16508212, 29762205, 21070347, 21070340, 28655473, 21682749, 20864149, 28260936, 19121229, 29936801, 18284263, 10457116, 11837570, 21211653, 25491017, 15583601, 10792798, 22955359, 17359386, 24479522, 21576947, 17338784, 1619073, 27449926, 26689228, 26558412, 9403258, 25112318, 29669890, 15965423, 20840151, 22433380, 23…
Ulcerative colitis	24205244, 16510930, 23566070, 22333383, 15232145, 28294322, 24534723, 12640523, 23269735, 15868228, 21683308, 20695899, 15124021, 25954111, 12010978, 28861073, 26909690, 12738643, 21165656, 26982193, 30389589, 17349085, 22688504, 11773948, 27718119, 10710061, 24303014, 10698999, 7839099, 29899737, 19319128, 25593899, 28747056, 25916983, 20522625, 1363319, 22405170, 16729217, 28963010, 9717724, 11…
Eczema	24639246, 23763013, 27812181, 2242947, 16618364, 23842540, 21740462, 16508212, 29762205, 28109256, 21070340, 20307218, 24073965, 20864149, 25302296, 19392993, 10457116, 22486642, 21211653, 15583601, 26969405, 28695767, 17006820, 22955359, 25935520, 1619073, 8800302, 7903092, 11825005, 2329023, 11328367, 27185242, 25376403, 24651090, 17919141, 30390733, 12807340, 24324465, 8338746, 16133988, 17166…
Irritable bowel syndrome(IBS)	30625189, 28885302, 23566070, 16012939, 20695899, 25954111, 28134687, 25982290, 27725146, 27372861, 16267721, 22472745, 25424663, 11549828, 25593899, 24646319, 29984532, 24283351, 23510245, 21880952, 18377368, 22684480, 23968404, 27741172, 21692345, 29089436, 16214413, 30347939, 30429499, 28737484, 20571116, 12846937, 17913930, 27649150, 30561395, 28179092, 29210899, 29138961, 22262197, 24612362,…
Constipation	30625189, 20062610, 11922109, 25954111, 23061445, 26539989, 22159905, 24070153, 23922468, 20931422, 11554495, 28429333, 23510245, 19830558, 9078813, 18377368, 22684480, 23968404, 28284477, 29501802, 30347939, 18279548, 29593560, 26425622, 28737484, 29788877, 19042839, 30509675, 27418934, 22563194, 29888656, 24936358, 25380801, 23457295, 27835979, 28243546, 16251881, 16809667, 27310977, 16918875, …
Autism	30625189, 27372861, 23313649, 24130822, 30108477, 28215985, 15471876, 27856622, 21410934, 26956193, 27811623, 27123458, 19772671, 20423563, 30554441, 29526827, 23844187, 11339860, 21592674, 28178201, 29564487, 20603222, 28028357, 27446020, 24063620, 19459724, 30228282, 27220806, 28122648, 21784919, 30071894, 22202440, 28965876, 15089888, 23990817, 30619212, 29617356, 23257018, 30522820, 29371629,…
Depression	18776007, 23933512, 1445671, 25882912, 12753465, 29454898, 15297529, 26601590, 2788860, 1832661, 10585795, 30448711, 24073965, 9479653, 9862826, 12742024, 8412643, 23283452, 7800255, 1320152, 19166055, 10416162, 28745825, 28771589, 17849275, 7785826, 16732891, 9147124, 10428649, 29398071, 24646319, 2071296, 28581020, 15179138, 27886543, 26522841, 8885060, 2921249, 25862297, 9797215, 20075577, 753…
Liver cirrhosis	29018189, 9459409, 19949753, 19459487, 17300693, 28603238, 11318531, 21716910, 28683828, 17698431, 26420967, 26852926, 21075706, 10698999, 19115150, 22818651, 8548663, 23068014, 22833245, 21623606, 27734124, 23577833, 19302016, 20505967, 8980944, 25832303, 26503346, 15138114, 2184115, 23389727, 11825011, 12886965, 18494046, 22000850, 27006743, 9085180, 30344417, 28761060, 11317264, 22578639, 2153…
Type 2 diabetes	29018189, 29108997, 12814870, 21799868, 26988693, 16461681, 25279787, 29557414, 17451545, 21435084, 27577947, 27151248, 28216438, 17626697, 25827801, 29204141, 28266875, 28061952, 23613868, 27471110, 24222944, 26749443, 24548293, 11461193, 24143873, 29052181, 25355437, 22129852, 20844819, 27033119, 25645953, 20925017, 18430197, 22812430, 27090218, 26486635, 18167446, 22771632, 26505825, 22340817,…
Malnutrition	2812912, 9537550, 11843957, 27637169, 19021940, 26249109, 9552134, 22883300, 23997331, 23654054, 25455039, 22877977, 29576347, 28752210, 2047645, 1588165, 2317065, 19170356, 23290431, 17954308, 24779462, 28255158, 12002813, 18771950, 9060589, 10584467, 24895841, 30042747, 23617360, 23360117, 17132297, 21131221, 30516001, 1570393, 25979893, 17662160, 23469071, 30063473, 29140236, 25351841, 2469146…
Kidney stones	20602988, 28841836, 16122881, 21460356, 17619709, 27913853, 17169258, 26292041, 20601517, 28584897, 15102805, 22443591, 11547118, 10541258, 29028588, 18322162, 27847292, 27738124, 25291139, 14734158, 24723820, 16736109, 28827106, 17506826, 29424333, 15294440, 30039767, 21767246, 11027350, 30172310, 19028028, 28277037, 7909538, 26924912, 10203513, 30413731, 24989485, 12773227, 1894350, 15499215, 1…
Inflammatory bowel disease(IBD)	11208510, 20363977, 17176365, 28361039, 28294322, 30141154, 21593350, 28344124, 17087734, 29756026, 25340496, 17910742, 23269735, 27680208, 25252051, 17258729, 22749516, 24429583, 15124021, 25954111, 28134687, 24040367, 20731672, 27303377, 27535691, 16424015, 19756155, 15731043, 26909690, 25982290, 25545102, 21199971, 30524414, 11598034, 22503393, 20534456, 26982193, 30389589, 12853407, 22688504,…
Colon cancer	17176365, 19048324, 19226366, 26068306, 15026424, 24911876, 27303377, 16424015, 17349085, 17349080, 23667848, 28944067, 2499420, 26311717, 26794346, 29377607, 28223148, 22361689, 24895583, 18945506, 8618835, 26771233, 28193196, 9924285, 22970015, 30446013, 25250176, 10753212, 30471512, 20051939, 25000352, 26131106, 22971829, 24936347, 7873553, 11779412, 22442660, 20429956, 18005350, 22619498, 173…
Parkinsons disease	28315001, 28208151, 23398399, 28166438, 12208174, 26539989, 22079407, 25574083, 19806188, 27238723, 25847918, 16973374, 28352613, 25459140, 29501802, 7716701, 16724459, 26965693, 8190301, 22205039, 30305312, 21295583, 22899188, 30619171, 29091972, 1898933, 30496822, 15351709, 25422268, 11487216, 29460161, 16488551, 26956193, 27350290, 10917152, 30299058, 17933887, 1662813, 28849735, 8817341, 2297…
Allergic asthma	18469327, 20716319, 12689921, 15483336, 28270216, 25661808, 25058417, 19805481, 28405142, 21155910, 26840903, 25749784, 15753254, 24837545, 27639693, 25944185, 26437130, 23382221, 20188301, 17586034, 9305229, 24440361, 28532186, 21789200, 22548208, 17359385, 21340706, 26411293, 11460948, 28813514, 9477667, 1580263, 19752564, 24735374, 23577158, 10669445, 16911362, 24878320, 21672055, 23725296, 17…
Schizophrenia	27765579, 30552634, 12514740, 20602604, 27508116, 16183301, 23164564, 24652326, 20423563, 25478103, 25774563, 30423465, 19015342, 29859859, 26022653, 28462458, 24203572, 18591925, 18620107, 27591787, 30268819, 26336637, 25448498, 26773745, 19931777, 15922095, 25848282, 29662737, 11163542, 16866266, 17102800, 29352709, 22645961, 25666826, 23230453, 23424095, 28256360
Systemic inflammatory response syndrome	18798722, 9196112, 25051656, 26484252, 7548538, 25877942, 19675218, 21199173, 21522066, 30003513, 27111397, 22717532, 29621990, 25105287, 11778929, 18805858, 21088344, 23159293, 24047226, 14519492, 17720115, 26416258, 26448303, 28145460, 10519503, 27128945, 20145056, 22009814, 19730900, 23538597, 29065784, 27846826, 27984536, 9605666, 30549424, 15995458, 12744485, 20931284, 26463667, 16238538, 20…
Type 1 diabetes	21688972, 30121305, 29097999, 28403363, 11992282, 15611235, 25852293, 25576592, 29991547, 29189980, 15330262, 15855336, 17092237, 10067733, 23433344, 27376728, 18430197, 10725811, 15376194, 20012858, 22046415, 19202947, 24930037, 30307815, 26240791, 19225551, 26891226, 12797903, 23270597, 16866273, 21734441, 28659913, 12666949, 30292969, 24837545, 28889199, 15998985, 25408874, 26648772, 29634398,…
End-Stage Renal Disease(ESRD)	8785394, 27088020, 8686713, 25566857, 29868028, 23901797, 26018559, 11149108, 21075706, 10201341, 19861855, 29059465, 16112034, 3281971, 26467000, 27147288, 16076360, 20846485, 26438670, 21125035, 21460356, 29269657, 24551685, 29325951, 25644865, 18817227, 27489069, 15127360, 10955940, 28663812, 12165593, 23970309, 18550653, 27206447, 26767866, 3661553, 28066919, 26498285, 18194131, 12695730, 230…
Preterm birth	16597879, 10865188, 9075546, 21920706, 20192615, 28914654, 23166828, 25273669, 1951562, 23281612, 8126176, 26222747, 28286107, 23587772, 30464016, 23764022, 21572608, 28414136, 24474814, 27161352, 22967004, 18852237, 19101032, 29524791, 21178092, 7614441, 25806806, 17346476, 12401296, 28396556, 23437088, 12015538, 27057772, 30291903, 28848365, 23899463, 3336545, 18641188, 17588948, 19046141, 1736…
Whipple’s disease	21364641, 11413777, 11148009, 26886813, 25417711, 10981027, 17632260, 14726169, 12547551, 8964398, 24460444, 7689329, 1714530, 17910761, 23740722, 11170954, 15235743, 25910853, 11281300, 11025370, 16703515, 19685089, 15638838, 26647445, 30631819, 12787523, 23350001, 10091107, 15084504, 11209175, 12860154, 9099157, 18992408, 9854081, 17613996, 18077362, 12709337, 21686811, 9732952, 29381916, 15476…
Atopy	27812181, 11077014, 11936537, 29651835, 18284263, 17873741, 19191889, 16308442, 21439163, 11825005, 16076295, 22236856, 26378926, 17535826, 29494489, 10817126, 11940066, 22672413, 26240791, 28912020, 26183154, 15242942, 28787771, 29489859, 19112508, 22464674, 9806765, 21245272, 18039679, 15298556, 19109248, 15181495, 24168078, 17568058, 18306100, 11240956, 17586034, 19882027, 10228112, 16701150, …
Polycystic Ovary Syndrome	16461681, 8193255, 28293234, 29469650, 25232962, 27642107, 27093642, 19931073, 29532416, 19590426, 11139559
Multiple sclerosis	29679417, 25190469, 27370541, 25060982, 29498325, 22483667, 26121651, 12443897, 1489483, 25574083, 9145695, 11437685, 15687729, 25459140, 25518373, 14703621, 28796840, 11795458, 28095729, 12480099, 14507669, 20833196, 28793252, 24736746, 11004133, 25563215, 18289023, 12034038, 27213495, 25271190, 10516776, 29287781, 25642435, 19714222, 10994530, 19095007, 26956193, 27764517, 22768448, 24642384, 2…
Infectious colitis	25252051, 11598034, 30059537, 19325040, 10476742, 19235886, 22430833, 16432374, 27449908, 15919826, 24465207, 29211811, 2188868, 24275672, 23357489, 22080825, 16365440, 23462619, 25548572, 21988661, 23613889, 18261038, 23750260, 28418397, 22475450, 21584659, 19470777, 27246037, 23798531, 17470543, 27701886, 15784538, 21804358, 25521605, 26422754, 8115839, 25014551, 29958098, 29981781, 24694795, 2…
Allergic sensitization	18312484, 11544463, 11825005, 17919141, 17202306, 11781159, 26095382, 19134020, 27779765, 10817126, 25450004, 28512288, 16675345, 19037967, 15753254, 22464674, 17430345, 25262465, 25942514, 12569979, 17607013, 17570926, 18079229, 28592977, 28500319, 28318108, 21695198, 19339806, 18774395, 24055879, 24055352, 21223329, 30147700, 11737672, 16997983, 22237876, 20573034, 21121927, 14604575, 19264721,…
Guttate psoriasis	30013558, 27056267, 10671976, 9650329, 9602866, 29469743, 29469742, 26024939, 18937661, 29054600, 20232586, 10482006, 18833037, 15906537, 8350335, 18648827, 28951419, 8486972, 10735970, 20607546, 18021899
Recurrent wheeze	22140482, 29600046, 17047098, 12431195, 25576460, 15684734, 20604800
Ileal Crohn’s disease(CD)	20117337, 21172238, 22508665, 23183443, 15703577, 22731725, 25706391, 17133079, 20076977, 20679225, 25659087, 27215924, 18043660, 20862302, 17223928, 22319561
Atopic sensitisation	27255079, 24947281, 12077091, 16928718
