# Supplementary material for: “EviMass”: A Literature Evidence-Based Miner for Human Microbial Associations
Source: Front Genet. 2019 Sep 13;10:849. doi: 10.3389/fgene.2019.00849 (PMC6763948; doi:10.3389/fgene.2019.00849)
Supplement: Supplementary file 3 [file DataSheet_3.zip › Supplementary Data/Preprocessed Data Files/dg.tsv]

Diarrhea	Thermus, Shigella, Blautia, YRC22, Ruminococcus, Capnocytophaga, Arcanobacterium, Arcobacter, Eubacterium, Neorickettsia, Cupriavidus, Cardiobacterium, Streptomyces, Kocuria, Paenibacillus, Haemophilus, Ureaplasma, Neisseria, Pseudobutyrivibrio, Francisella, Dunaliella, Pasteurella, Selenomonas, Sphaerochaeta, Exiguobacterium, Oceanobacillus, Pseudoalteromonas, Eggerthella, Papillibacter, Erwinia…
Gastric and duodenal ulcer	Klebsiella, Vibrio, Shigella, S1, Brevibacterium, Enterococcus, Acinetobacter, Morganella, Arcobacter, Bacteroides, Bartonella, Pasteurella, Fusobacterium, Staphylococcus, Eubacterium, Bifidobacterium, Chlamydia, Bacillus, Citrobacter, Haemophilus, Brucella, Ureaplasma, Beta, Neisseria, Chromobacterium, Pseudomonas, Salmonella, Rikenella, Campylobacter, Selenomonas, Gardnerella, Solanum, Pantoea,…
Ulcer	Oscillibacter, Shigella, Sutterella, Sebaldella, Blautia, Helcococcus, Adlercreutzia, Ruminococcus, Aggregatibacter, Bradyrhizobium, Arcanobacterium, Arcobacter, Eubacterium, Elizabethkingia, Streptomyces, Kocuria, Haemophilus, Tissierella, Victoria, Xenorhabdus, Neisseria, Xanthobacter, Francisella, Flavonifractor, Alistipes, Faecalicoccus, Pasteurella, Selenomonas, Gemella, Wolinella, Anaerococ…
Cystic fibrosis	Thermus, Shigella, Herminiimonas, Ruminococcus, Eubacterium, Cupriavidus, Streptomyces, Paenibacillus, Haemophilus, Ureaplasma, Neisseria, Nocardia, Pasteurella, Ochrobactrum, Gemella, Pseudoalteromonas, Eggerthella, Nitrosomonas, Lactobacillus, Bdellovibrio, Veillonella, Mycobacterium, Acetobacter, Actinobacillus, Pseudoxanthomonas, Eikenella, Mycoplasma, Bordetella, Burkholderia, Flavobacterium…
Urinary tract infection	Shigella, Helcococcus, Aggregatibacter, Leminorella, Arcanobacterium, Eubacterium, Streptomyces, Haemophilus, Tissierella, Ureaplasma, Neisseria, Nocardia, Pasteurella, Nocardiopsis, Anaerococcus, Tannerella, Actinotignum, Kerstersia, Veillonella, Mycobacterium, Globicatella, Akkermansia, Hafnia, Micromonospora, Eikenella, Mycoplasma, Bordetella, Victoria, Micrococcus, Flavobacterium, Capnocytoph…
Clostridium difficile infection(CDI)	Klebsiella, Vibrio, Roseburia, Acinetobacter, Holdemania, Rhodococcus, Blautia, S1, Aeromonas, Barnesiella, Shigella, Ruminococcus, Bacteroides, Oscillospira, Pediococcus, Staphylococcus, Eubacterium, Bifidobacterium, Chlamydia, Bacillus, Citrobacter, Clostridium, Odoribacter, Neisseria, Pseudomonas, Salmonella, Alistipes, Rikenella, Escherichia, Listeria, Pantoea, Anaerotruncus, Sutterella, Spor…
Colitis	Shigella, Blautia, Tatumella, Adlercreutzia, Ruminococcus, Arcanobacterium, Arcobacter, Eubacterium, Streptomyces, Haemophilus, Ureaplasma, Neisseria, Pseudobutyrivibrio, Nocardia, Flavonifractor, Alistipes, Faecalicoccus, Pasteurella, Selenomonas, Gemella, Anaerobiospirillum, Eggerthella, Gp6, Lactobacillus, Allobaculum, Veillonella, Mycobacterium, Acetobacter, Actinobacillus, Akkermansia, Hafni…
Skin and mucosal infections	Klebsiella, Vibrio, Aeromonas, Acinetobacter, Rhodococcus, Salmonella, S1, Weissella, Brevibacterium, Methylobacter, Serratia, Coxiella, Shigella, Francisella, Arcanobacterium, Listeria, Dermacoccus, Rickettsia, Fusobacterium, Treponema, Staphylococcus, Brachyspira, Chlamydia, Bacillus, Brochothrix, Citrobacter, Haemophilus, actinomycete, Victoria, Actinobacillus, Beta, Neisseria, Kytococcus, Pas…
Gastroesophageal reflux	Shigella, Capnocytophaga, Peptostreptococcus, Fusobacterium, Staphylococcus, Bifidobacterium, Bacillus, Clostridium, Brucella, Neisseria, Pseudomonas, Salmonella, Campylobacter, Pantoea, Exiguobacterium, Moraxella, Enterobacter, Veillonella, Dermabacter, Streptococcus, Yersinia, Corynebacterium, Helicobacter, Rothia, Faecalibacterium, Prevotella, Zea, Lactobacillus, Mycobacterium, Lactococcus, Bu…
Obesity	Shigella, Holdemania, Vibrio, Solobacterium, Adlercreutzia, Ruminococcus, Capnocytophaga, Eubacterium, Anaerofustis, Cupriavidus, Streptomyces, Xanthomonas, Paenibacillus, Haemophilus, Victoria, Neisseria, Pseudobutyrivibrio, Francisella, Flavonifractor, Oscillibacter, Turicibacter, Anaerococcus, Tannerella, Eggerthella, Mobiluncus, Paraprevotella, Gordonibacter, Megamonas, Alistipes, Allobaculum…
COPD	Shigella, Johnsonella, Methylosinus, Ruminococcus, Aggregatibacter, Arcanobacterium, Eubacterium, Cupriavidus, Streptomyces, Haemophilus, Pseudoclavibacter, Neisseria, Nocardia, Pasteurella, Gemella, Desulfobulbus, Tannerella, Paludibacter, Scardovia, Rothia, Veillonella, Mycobacterium, Ewingella, Actinobacillus, Parvimonas, Mycoplasma, Catonella, Micrococcus, Flavobacterium, Capnocytophaga, Kleb…
HIV / AIDS	Thermus, Kuenenia, Shigella, Polaromonas, Lachnobacterium, Blautia, Solobacterium, Glaciihabitans, Adlercreutzia, Ruminococcus, Aggregatibacter, Holdemanella, Aerococcus, Actinomadura, Caulobacter, Eubacterium, Neorickettsia, Psychromonas, Cupriavidus, Streptomyces, Kocuria, Paenibacillus, Zooshikella, Haemophilus, Pseudoclavibacter, Ureaplasma, Neisseria, Chromobacterium, Francisella, Zymomonas,…
Periodontitis	Shigella, Holdemania, Centipeda, Solobacterium, Thermosynechococcus, Aggregatibacter, Bradyrhizobium, Saccharibacter, Eubacterium, Cardiobacterium, Acidithiobacillus, Streptomyces, Mitsuokella, Haemophilus, Gp1, Johnsonella, Neisseria, Defluviitalea, Pasteurella, Microbacter, Gemella, Sphaerochaeta, Wolinella, Desulfobulbus, Tannerella, Erwinia, Paludibacter, Scardovia, Lactobacillus, Bdellovibri…
Allergy	Shigella, Phormidium, Blautia, Ruminococcus, Kurthia, Streptomyces, Paenibacillus, Haemophilus, Neisseria, Francisella, Pasteurella, Gemella, Exiguobacterium, Alistipes, Veillonella, Mycobacterium, Actinobacillus, Eubacterium, Hafnia, Eikenella, Mycoplasma, Bordetella, Micrococcus, Klebsiella, Acinetobacter, Rickettsia, Tsukamurella, Morganella, Oscillospira, Fusobacterium, Akkermansia, Staphyloc…
Diabetes	Shigella, Holdemania, Blautia, Adlercreutzia, Ruminococcus, Capnocytophaga, Arcanobacterium, Arcobacter, Eubacterium, Cupriavidus, Streptomyces, Kocuria, Paenibacillus, Haemophilus, Ureaplasma, Porphyra, Neisseria, Nocardia, Flavonifractor, Oscillibacter, Turicibacter, Gemella, Wolinella, Anaerococcus, Tannerella, Eggerthella, Papillibacter, Nitrosomonas, Erwinia, Paraprevotella, Globicatella, Sl…
Bacterial Vaginosis	Klebsiella, Gemella, Acinetobacter, Ralstonia, S1, Peptococcus, Facklamia, Kingella, Peptoniphilus, Actinomyces, Thioreductor, Aggregatibacter, Oxalobacter, Peptostreptococcus, Finegoldia, Waddlia, Fusobacterium, Ezakiella, Staphylococcus, Eubacterium, Leptotrichia, Chlamydia, Murdochiella, Bacillus, Citrobacter, Clostridium, Brucella, Ureaplasma, Beta, Leptothrix, Neisseria, Yersinia, Pseudomona…
Colorectal carcinoma	Thermus, Shigella, Vibrio, Solobacterium, Ruminococcus, Eubacterium, Streptomyces, Desulfotomaculum, Haemophilus, Romboutsia, Neisseria, Francisella, Oscillibacter, Selenomonas, Gemella, Desulfobulbus, Solibacillus, Gordonibacter, Slackia, Alistipes, Veillonella, Lactobacillus, Mycobacterium, Akkermansia, Parvimonas, Eikenella, Mycoplasma, Mogibacterium, Bordetella, Aquifex, Micrococcus, Klebsiel…
Psoriasis	Klebsiella, Vibrio, Aeromonas, Acinetobacter, Dehalobacter, S1, Brevibacterium, Serratia, Peptoniphilus, Morganella, Francisella, Paracoccus, Listeria, Finegoldia, Fusobacterium, Treponema, Staphylococcus, Peptostreptococcus, Bifidobacterium, Chlamydia, Bacillus, Citrobacter, Clostridium, Dehalobacterium, Brucella, Beta, Porphyromonas, Cupriavidus, Pseudomonas, Nocardia, Salmonella, Leptospira, M…
Asthma	Shigella, Lachnobacterium, Blautia, Methylobacter, Ruminococcus, Aggregatibacter, Saccharibacter, Eubacterium, Streptomyces, Haemophilus, Ureaplasma, Neisseria, Nocardia, Pasteurella, Gemella, Alkanindiges, Eggerthella, Paludibacter, Paraprevotella, Scardovia, Alistipes, Veillonella, Lactobacillus, Acetobacter, Mycobacterium, Actinobacillus, Parvimonas, Eikenella, Mycoplasma, Bordetella, Micrococ…
Crohn’s disease(CD)	Shigella, Blautia, Adlercreutzia, Ruminococcus, Capnocytophaga, Eubacterium, Gp6, Streptomyces, Haemophilus, Tumebacillus, Victoria, Paraeggerthella, Neisseria, Pseudobutyrivibrio, Francisella, Flavonifractor, Faecalicoccus, Gemella, Wolinella, Tannerella, Eggerthella, Papillibacter, Paludibacter, Gordonibacter, Alistipes, Veillonella, Lactobacillus, Acetobacter, Mycobacterium, Actinobacillus, Ak…
Necrotizing Enterocolitis	Klebsiella, Blautia, Shigella, Ralstonia, Rhodococcus, Peptostreptococcus, S1, Serratia, Acinetobacter, Arcobacter, Bacteroides, Fusobacterium, Treponema, Staphylococcus, Eubacterium, Bifidobacterium, Chlamydia, Bacillus, Citrobacter, Clostridium, Ureaplasma, Leuconostoc, Neisseria, Pseudomonas, Atopobium, Salmonella, Roseburia, Escherichia, Cronobacter, Campylobacter, Enterobacter, Veillonella, …
Atopic dermatitis	Klebsiella, Vibrio, Aeromonas, Acinetobacter, Ralstonia, Rhodococcus, Salmonella, Dietzia, S1, Sediminibacterium, Weissella, Vitreoscilla, Rhodobacter, Thermoactinomyces, Ruminococcus, Hahella, Peptostreptococcus, Fusobacterium, Staphylococcus, Bifidobacterium, Chlamydia, Bacillus, Roseomonas, Haemophilus, Brevibacterium, Leuconostoc, Beta, Proteus, Porphyromonas, Xanthomonas, Pseudomonas, Neisse…
Ulcerative colitis	Shigella, Blautia, Adlercreutzia, Ruminococcus, Arcobacter, Eubacterium, Streptomyces, Haemophilus, Neisseria, Nocardia, Flavonifractor, Dunaliella, Faecalicoccus, Oscillibacter, Selenomonas, Gemella, Eggerthella, Alistipes, Veillonella, Lactobacillus, Acetobacter, Mycobacterium, Actinobacillus, Akkermansia, Eikenella, Mycoplasma, Micrococcus, Klebsiella, Intestinibacter, Acinetobacter, Dietzia, …
Eczema	Klebsiella, Shigella, Chryseobacterium, Serratia, Acinetobacter, Ruminococcus, Paracoccus, Listeria, Fusobacterium, Akkermansia, Staphylococcus, Eubacterium, Bifidobacterium, Chlamydia, Bacillus, Clostridium, Helicobacter, Anaerostipes, Leuconostoc, Beta, Porphyromonas, Pseudomonas, Bacteroides, Escherichia, Treponema, Chlamydophila, Pantoea, Moraxella, Lachnospira, Borrelia, Enterobacter, Thermo…
Irritable bowel syndrome(IBS)	Klebsiella, Blautia, Aeromonas, Shigella, Vibrio, Peptostreptococcus, Dietzia, S1, Weissella, Pediococcus, Actinobacillus, Dialister, Microvirgula, Parasutterella, Ruminococcus, Mucispirillum, Saccharibacter, Bacteroides, Fusobacterium, Staphylococcus, Eubacterium, Bifidobacterium, Chlamydia, Bacillus, Citrobacter, Clostridium, Listeria, Odoribacter, Anaerostipes, Leuconostoc, Subdoligranulum, Tu…
Constipation	Klebsiella, Blautia, Shigella, Holdemania, Aquabacter, Vibrio, Eggerthella, Methylobacter, Vitreoscilla, Bilophila, Acinetobacter, Morganella, Ralstonia, Eubacterium, Sphingomonas, Pediococcus, Treponema, Staphylococcus, Listeria, Bifidobacterium, Chlamydia, Bacillus, Citrobacter, Clostridium, Agrobacterium, Saccharofermentans, Helicobacter, Anaerostipes, Microbacterium, Oscillospira, Erwinia, Ps…
Autism	Blautia, Shigella, Salmonella, Dehalobacter, Caloramator, Barnesiella, Ruminococcus, Aggregatibacter, Eubacterium, Mycobacterium, Oscillospira, Streptophyta, Fusobacterium, Treponema, Staphylococcus, Bifidobacterium, Bacillus, Clostridium, Dehalobacterium, Dialister, Odoribacter, Anaerostipes, Leuconostoc, Beta, Eikenella, Neisseria, Selenomonas, Atopobium, Bacteroides, Alistipes, Escherichia, Bu…
Depression	Shigella, Ornithinibacillus, Labrys, Thermosynechococcus, Caloramator, Adlercreutzia, Ornithobacterium, Ruminococcus, Capnocytophaga, Aerococcus, Arcanobacterium, Eubacterium, Bartonella, Cupriavidus, Streptomyces, Haemophilus, Anaerovibrio, Porphyra, Neisseria, Pseudobutyrivibrio, Nocardia, Xenorhabdus, Pasteurella, Selenomonas, Marinomonas, Wolinella, Tannerella, Pseudoalteromonas, Nitrosomonas…
Liver cirrhosis	Klebsiella, Vibrio, Aeromonas, Acinetobacter, Rhodococcus, Salmonella, Methylobacter, Streptomyces, Comamonas, Streptobacillus, Shigella, Ruminococcus, Capnocytophaga, Arcobacter, Listeria, Cedecea, Pediococcus, Staphylococcus, Eubacterium, Bifidobacterium, Chlamydia, Granulicatella, Bacillus, Citrobacter, Haemophilus, Laribacter, Serratia, Helicobacter, Beta, Neisseria, Filifactor, Pseudomonas, …
Type 2 diabetes	Vibrio, Adlercreutzia, Ruminococcus, Aggregatibacter, Arcobacter, Eubacterium, Streptomyces, Paenibacillus, Haemophilus, Porphyra, Neisseria, Christensenella, Pasteurella, Selenomonas, Tannerella, Papillibacter, Slackia, Alistipes, Allobaculum, Veillonella, Lactobacillus, Mycobacterium, Actinobacillus, Akkermansia, Parvimonas, Klebsiella, Intestinibacter, Acinetobacter, Tsukamurella, Barnesiella,…
Malnutrition	Klebsiella, Vibrio, Aeromonas, Shigella, Rickettsia, Blautia, Peptostreptococcus, Plesiomonas, S1, Weissella, Serratia, Selenomonas, Acinetobacter, Ruminococcus, Mucispirillum, Arcanobacterium, Eubacterium, Fibrobacter, Achromobacter, Fusobacterium, Staphylococcus, Listeria, Bifidobacterium, Chlamydia, Bacillus, Citrobacter, Haemophilus, actinomycete, Mannheimia, Leuconostoc, Porphyromonas, Turic…
Kidney stones	Klebsiella, S1, Morganella, Ruminococcus, Actinobaculum, Caulobacter, Phyllobacterium, Staphylococcus, Bifidobacterium, Hafnia, Pseudomonas, Salmonella, Escherichia, Spirulina, Enterobacter, Butyrivibrio, Fibrobacter, Helicobacter, Oxalobacter, Prevotella, Lactobacillus, Lactococcus, Synergistes, Moorella, Proteus, Ramlibacter
Inflammatory bowel disease(IBD)	Shigella, Lachnobacterium, Blautia, Adlercreutzia, Ruminococcus, Aggregatibacter, Eubacterium, Streptomyces, Desulfotomaculum, Haemophilus, Tissierella, Neisseria, Pseudobutyrivibrio, Nocardia, Flavonifractor, Alistipes, Pasteurella, Turicibacter, Gemella, Desulfobulbus, Eggerthella, Paraprevotella, Gp6, Lactobacillus, Veillonella, Mycobacterium, Acetobacter, Actinobacillus, Akkermansia, Parvimon…
Colon cancer	Amycolatopsis, Shigella, Thermus, Adlercreutzia, Ruminococcus, Eubacterium, Sinomonas, Streptomyces, Haemophilus, Neisseria, Nocardia, Gemella, Eggerthella, Slackia, Allobaculum, Veillonella, Mycobacterium, Akkermansia, Mycoplasma, Bordetella, Aquifex, Micrococcus, Klebsiella, Acinetobacter, Barnesiella, Morganella, Fusobacterium, Staphylococcus, Listeria, Bifidobacterium, actinomycete, Podophyll…
Parkinsons disease	Shigella, Holdemania, Centipeda, Vibrio, Ruminococcus, Streptomyces, Haemophilus, Nocardia, Zymomonas, Oscillibacter, Archangium, Papillibacter, Paludibacter, Mycobacterium, Akkermansia, Cystobacter, Catenuloplanes, Bordetella, Klebsiella, Alcaligenes, Vitis, Oscillospira, Staphylococcus, Limnobacter, Bifidobacterium, actinomycete, Leptolyngbya, Pseudomonas, Atopobium, Salmonella, Escherichia, Ch…
Allergic asthma	Vibrio, Acinetobacter, Salmonella, S1, Staphylococcus, Bifidobacterium, Chlamydia, Bacillus, Citrobacter, Clostridium, Brucella, Anaplasma, Pseudomonas, Francisella, Bacteroides, Escherichia, Chlamydophila, Pantoea, Streptomyces, Streptococcus, Propionibacterium, Helicobacter, Lactobacillus, Mycobacterium, Lactococcus, Mycoplasma, Bordetella, Haemophilus
Schizophrenia	Klebsiella, Vibrio, Salmonella, Morganella, Listeria, Anaerococcus, Eubacterium, Bifidobacterium, Chlamydia, Bacillus, Clostridium, Neisseria, Blautia, Pseudomonas, Bacteroides, Escherichia, Chlamydophila, Moraxella, Borrelia, Collinsella, Coprococcus, Streptococcus, Helicobacter, Roseburia, Sutterella, Parabacteroides, Lactobacillus, Succinivibrio, Mycoplasma, Megasphaera, Haemophilus
Systemic inflammatory response syndrome	Klebsiella, Vibrio, Acinetobacter, Bosea, Vitis, Fusobacterium, Staphylococcus, Bifidobacterium, Chlamydia, Clostridium, Ureaplasma, Neisseria, Pseudomonas, Salmonella, Campylobacter, Enterobacter, Corynebacterium, Streptococcus, Centipeda, Yersinia, Edwardsiella, Bacteroides, Chromobacterium, Orientia, Lactobacillus, Legionella, Mycobacterium, Enterococcus, Pasteurella, Escherichia, Proteus, Myc…
Type 1 diabetes	Klebsiella, Blautia, Aeromonas, Shigella, Vibrio, Dialister, Butyricimonas, Ruminococcus, Capnocytophaga, Bacteroides, Oscillospira, Fusobacterium, Akkermansia, Staphylococcus, Eubacterium, Bifidobacterium, Chlamydia, actinomycete, Citrobacter, Clostridium, Borrelia, Odoribacter, Tannerella, Porphyromonas, Turicibacter, Pseudomonas, Neisseria, Salmonella, Rikenella, Campylobacter, Gemella, Faecal…
End-Stage Renal Disease(ESRD)	Klebsiella, Vibrio, Leclercia, Rhodococcus, Herbaspirillum, Serratia, Acinetobacter, Ruminococcus, Actinobaculum, Bacteroides, Sphingomonas, Achromobacter, Shewanella, Staphylococcus, Listeria, Bifidobacterium, Chlamydia, Bacillus, Clostridium, Tannerella, Neisseria, Selenomonas, Pseudomonas, Cellulosimicrobium, Salmonella, Roseburia, Escherichia, Ochrobactrum, Gemella, Chryseobacterium, Brevibac…
Preterm birth	Blautia, Shigella, Ralstonia, Haemophilus, S1, Pediococcus, Neisseria, Peptoniphilus, Helicobacter, Tissierella, Capnocytophaga, Aerococcus, Listeria, Achromobacter, Fusobacterium, Staphylococcus, Peptostreptococcus, Leptotrichia, Chlamydia, actinomycete, Acinetobacter, Clostridium, Eikenella, Ureaplasma, Weeksella, Beta, Xenorhabdus, Porphyromonas, Filifactor, Pseudomonas, Atopobium, Bacteroides…
Whipple’s disease	Klebsiella, Aeromonas, Acinetobacter, Rhodococcus, Propionibacterium, Enterococcus, Lysobacter, Actinobacillus, Coxiella, Shigella, Capnocytophaga, Abiotrophia, Paracoccus, Listeria, Rickettsia, Staphylococcus, Chlamydia, Granulicatella, Bacillus, Clostridium, actinomycete, Brucella, Eikenella, Selenomonas, Pseudomonas, Nocardia, Salmonella, Cardiobacterium, Campylobacter, Gemella, Chlamydophila,…
Atopy	Klebsiella, Shigella, Sutterella, Salmonella, Microcystis, Actinobacillus, Acinetobacter, Ruminococcus, Capnocytophaga, Sphingomonas, Fusobacterium, Streptomyces, Bifidobacterium, Chlamydia, Bacillus, Prevotella, Clostridium, Beta, Victoria, Leuconostoc, Aphanizomenon, Neisseria, Saccharopolyspora, Pseudomonas, Porphyromonas, Bacteroides, Roseburia, Escherichia, Chlamydophila, Pantoea, Moraxella,…
Polycystic Ovary Syndrome	Fusobacterium, Streptococcus, Prevotella, Shigella, Bifidobacterium, Chlamydia, Bacillus, Tannerella, Clostridium, actinomycete, Helicobacter, Akkermansia, Porphyromonas, Aggregatibacter, Treponema, Nocardia, Bacteroides, Escherichia, Ruminococcus, Lactobacillus
Multiple sclerosis	Klebsiella, Blautia, Aeromonas, Acinetobacter, Vibrio, Dietzia, S1, Mycoplana, Intestinibacter, Undibacterium, Adlercreutzia, Coxiella, Shigella, Ruminococcus, Francisella, Salmonella, Listeria, Oscillospira, Pediococcus, Acanthamoeba, Staphylococcus, Bifidobacterium, Chlamydia, Bacillus, Citrobacter, Clostridium, Tissierella, Anaeroplasma, Brucella, Beta, Neisseria, Turicibacter, Pseudomonas, Po…
Infectious colitis	Klebsiella, Vibrio, Aeromonas, Shigella, S1, Ruminococcus, Mucispirillum, Listeria, Oscillospira, Bifidobacterium, Chromobacterium, Citrobacter, Clostridium, Salmonella, Campylobacter, Anaerotruncus, Lachnospira, Sporobacter, Enterobacter, Yersinia, Bacteroides, Faecalibacterium, Lactobacillus, Escherichia
Allergic sensitization	Acinetobacter, S1, Gordonia, Staphylococcus, Bifidobacterium, Chlamydia, Bacillus, Clostridium, Brucella, Pseudomonas, Escherichia, Chlamydophila, Pantoea, Moraxella, Streptococcus, Leptotrichia, Helicobacter, Lactobacillus, Mycobacterium, Lactococcus, Enterococcus, Mycoplasma, Bordetella, Haemophilus
Guttate psoriasis	Streptococcus, S1, Beta, Staphylococcus
Recurrent wheeze	Parabacteroides, Lactobacillus, Moraxella, Bacillus, Lactococcus, Haemophilus, Escherichia, Streptococcus, Porphyromonas, Pseudomonas, Bacteroides, Clostridium, Cronobacter
Ileal Crohn’s disease(CD)	Staphylococcus, Shigella, Mycobacterium, Clostridium, Escherichia, Enterobacter, Bacteroides, Pseudomonas, Yersinia, Salmonella, Listeria, Helicobacter
Atopic sensitisation	Zea, Bifidobacterium, Chlamydia, Streptococcus, Escherichia, Lactobacillus
