# Supplementary material for: “EviMass”: A Literature Evidence-Based Miner for Human Microbial Associations
Source: Front Genet. 2019 Sep 13;10:849. doi: 10.3389/fgene.2019.00849 (PMC6763948; doi:10.3389/fgene.2019.00849)
Supplement: Supplementary file 3 [file DataSheet_3.zip › Supplementary Data/Preprocessed Data Files/gp.tsv]

Methylobacillus	29303410, 30029172, 15388694, 11920446, 10658669, 12624205, 28330272, 21764938, 7795801, 28448745, 28423051, 29319807, 28374050, 11221007, 11425723, 25423731, 29549101, 17151474, 11030570, 27464830, 3119998, 7765821, 9764760, 30155810, 27708276, 16377905, 18175924, 2463459, 17416667, 11282606, 22617037, 24733530, 24802855, 17239953, 16404155, 16233281, 19748604, 9202457, 2227454, 26728286, 295457…
Cloacibacillus	30223131, 30060588, 30064352, 26413157, 18768595, 23041639, 24633443, 26224843, 29191308, 20079831
Ornithinibacillus	22041546, 24002474, 27264911, 21424822, 25563636, 26303283, 25358510, 20118298, 27059624, 21460087, 29125459, 16738118, 24801155, 25662242, 27311898, 22611200, 24809828, 26706221, 20061491, 29458475, 21952732, 28581020, 24516116
Fusibacter	28770028, 25294821, 21915632, 24618668, 29121118, 23912114, 20586073, 19427389, 24759879, 21828014, 25897699, 10425772, 2096960, 21053056, 27042212, 26296995
Dendrosporobacter	23640361, 11081792, 26779817, 15665451, 10826792, 18305937, 17220454
Phaselicystis	19502347, 30596675
Rhodoglobus	18398212, 12892115, 16104348, 18335166
Herminiimonas	22785192, 21104190, 12579380, 16436326, 19502300, 23625231, 29939122, 23530773, 17625185, 25572492, 17978229, 24632261, 18852016, 26809281, 17286872, 28124781, 17432936, 22447701, 20370834, 20236532, 16156117, 20447996, 28302989, 16902005
Humihabitans	21685254, 17766892, 30369116, 23637814, 27664751, 25381572, 21441371, 11261215, 26686612, 25048173
Taibaiella	24556635, 29072559, 29139350, 26738749, 26071003, 29249308, 24425827, 23645023
Aggregatibacter	18782328, 28414081, 21672595, 23857867, 19828891, 24555751, 23527870, 24736700, 29988826, 19164580, 24974454, 30202609, 22571226, 27535487, 21726285, 25847068, 25261746, 27809278, 26549279, 24814979, 19619243, 23836819, 24860098, 21811606, 18834241, 25115994, 20149215, 21743411, 29744199, 29206238, 21910872, 23981622, 30207437, 26318142, 27438340, 27262200, 23936223, 23755273, 24159369, 24554879,…
Arcanobacterium	8308114, 21224529, 17906137, 23930157, 28073403, 9204295, 12216795, 23261383, 14994858, 21253917, 9987184, 7784807, 23732384, 1452693, 22595139, 29653389, 22286406, 25133407, 14995978, 12561674, 11939339, 10614955, 21689692, 22494561, 23041640, 23227767, 22081713, 12202591, 30325546, 21525220, 15825621, 9796659, 15499809, 12948160, 16044186, 8546485, 16212647, 10085010, 11258722, 24144861, 149827…
Renibacterium	1383085, 11145451, 18681904, 8897425, 10618262, 10439902, 1385916, 23536613, 14631865, 28718925, 16921877, 19306612, 29290306, 27524689, 29982426, 9684315, 21387990, 19395754, 18752546, 1709893, 18938198, 9270843, 10590925, 17336468, 18405113, 17092886, 10689192, 12033704, 21381519, 9160430, 27006234, 2276613, 10950180, 9925428, 7529017, 9750334, 1777853, 1521757, 10590930, 8455640, 7835949, 1581…
Anaerofustis	27065994, 30338065, 29686799, 30271392, 30404613, 16701499, 28642755
Zooshikella	12892120, 19661507, 26409875, 16904280, 17684259, 21642414, 20206273
Rhodoluna	26055118, 24984700
Prochlorothrix	28345890, 1731225, 29463021, 9207210, 18415696, 17174934, 17874260, 12023253, 2184090, 2454230, 2282113, 22783229, 7643418, 2911389, 16214856, 8944776, 9765813, 17071624, 19761753, 1904095, 10213601, 12501198, 15683397, 19712428, 7766900, 14532086
Porphyromonas	8981345, 24555751, 27007570, 11688723, 24349448, 25032746, 12372406, 15140034, 21722256, 22299125, 10386378, 21742026, 12666954, 12666957, 16460038, 12666959, 28848717, 29257246, 8392971, 8392973, 8392975, 12701770, 11552154, 21441479, 22169888, 11577955, 21039921, 11045373, 11577953, 11577952, 17894423, 30430852, 8667406, 21738596, 20214441, 26606331, 19937216, 20482622, 23255141, 1328455, 22046…
Intestinimonas	30587258, 27242734, 29801507, 28224039, 23918795, 26620920, 29654664
Brochothrix	20811804, 3275300, 26678146, 3178187, 12092732, 25493478, 30317110, 29288907, 18206764, 26044337, 15893830, 25177730, 30265895, 12227640, 11899050, 29543526, 14963617, 8259192, 20355127, 25998814, 26001060, 22060780, 29407386, 22365354, 26231646, 30382516, 9310850, 27376249, 23072701, 11294356, 15294842, 7551031, 23571346, 21382674, 23290229, 21176988, 14594223, 16869904, 28600315, 26818982, 1563…
Polysphondylium	9560808, 2049875, 23494301, 28499132, 24737330, 23738841, 25561735, 28846366, 8269952
Natronobacillus	26678130, 18769867, 22297696
Thiofaba	25509409, 25250021, 18676474
Afipia	1383084, 7734825, 8271919, 26168905, 17991021, 11404461, 17706908, 28604602, 21576850, 7531320, 8027347, 24155888, 17319800, 25112313, 7534092, 7535830, 7528238, 25381572, 25055661, 24367538, 24972870, 8152395, 11872460, 1757572, 8905096, 19457026, 12037085, 1530106, 28007314, 8421889, 14745160, 9198973, 12949698, 22268702, 20070443, 27470275, 16104352, 9384302, 1629326, 26561749, 12866847, 10640…
Terribacillus	30599453, 28683533, 21357458, 21327742, 28750506, 29996618, 18206785, 16997952, 21719707, 15139912, 20118295, 29024922, 9683651, 28946215, 20541276, 22990487, 27231874, 18573560, 23526192, 28950164, 18757794, 29629630, 29622206, 20417400, 21616548, 23053087, 24548930, 18323638, 17220440, 24005887, 18842842, 19191973, 21710980, 15774629, 21570967, 25563971, 28571988, 16834599, 29354366, 30165130, …
Desulfofaba	10555345, 21785985, 15023950
Hylemonella	21174974, 14742465, 17993151, 18800559, 16350005
Solibacillus	27194068, 27669827, 29898106, 27587809, 27663374, 26842811, 29694672, 26907585, 27068903, 25171335, 25529553, 29028494, 21845217, 28926595, 23218529, 19406792, 29545525, 23217205, 22140163, 28171769, 22019407, 27905820, 29686799, 29145870
Extensimonas	23064351
Nautella	27148200, 26528274, 28706511, 22162749, 8461891, 25759688, 29709590, 29809121, 27092130, 29215165, 19717584, 25321403, 29681892, 26774858, 25764469
Thiomonas	28169492, 30469475, 21216915, 30600357, 20850864, 27542742, 12234349, 22207217, 30627121, 25353947, 23673133, 22393808, 12775038, 29380031, 25070063, 23974983, 27208755, 27694441, 17082389, 16341463, 17089121, 26707733, 17846760, 30155752, 20970324, 9103643, 20614117, 24446065, 20195515, 29132003, 28692835, 21409355, 27832308, 21876737, 25107975, 15466547, 18817065, 26422469, 21364301, 17978245, …
Ferruginibacter	28919882, 24917388, 29072559, 19620358, 27900438, 26841777, 25957051, 24277861, 20382796, 22078254
Ruegeria	23872569, 30297643, 22669198, 28304370, 18211268, 12749836, 30599258, 26373783, 14632284, 26012580, 20228209, 19508294, 29707906, 24550299, 28326069, 29944092, 22228657, 20880330, 10758903, 26519388, 15270577, 23825536, 30518818, 24425741, 16280499, 16514022, 24663118, 21551304, 29022541, 23243093, 27474718, 24402124, 26151652, 17684263, 20946533, 19709263, 24425229, 25148480, 26882264, 18952864,…
Hippea	20002180, 21697963, 21764980, 10425760, 24751972, 28265263, 19351561
Rummeliibacillus	19406799, 25661279, 27618991, 28177800, 28070323, 28664323, 24014527, 28911502, 21984680, 23625232, 28178423
Akkermansia	29094115, 25839332, 28956585, 26663491, 30288460, 29633335, 28449706, 25738317, 30014223, 28382453, 28849032, 22909308, 28570438, 28527760, 29705422, 28797298, 28550049, 30211217, 28300176, 23752354, 20562281, 29033903, 21883787, 24833634, 29772753, 30186272, 25651995, 23768550, 28260061, 30562060, 26843585, 26377067, 28134261, 25775034, 29665135, 30252152, 27663027, 29710384, 27624382, 26475926,…
Pseudoxanthomonas	24012093, 27708623, 16627662, 23812811, 28450855, 27605490, 28702688, 10826814, 21966500, 26781208, 25144637, 25596917, 23408961, 26829529, 28665265, 29137887, 23250224, 23408415, 29095153, 24477814, 17329800, 28493970, 24047645, 26210024, 24215823, 29957505, 21831630, 21046337, 27902190, 27582419, 25775430, 24637761, 21161323, 30302520, 28330195, 11931159, 12508883, 18820960, 28893356, 16007568,…
Parvimonas	23077425, 29861065, 30412600, 20816745, 27786617, 24862703, 22326175, 28766745, 21883710, 23199017, 24579762, 29038128, 26759339, 22531876, 28835212, 28379372, 27620215, 27558381, 27717180, 18834247, 18081862, 19351562, 29141929, 29736803, 25565631, 20957048, 28848499, 30555762, 27224567, 19166766, 28547773, 23060013, 27737357, 20739702, 25283721, 19426923, 29363148, 30174001, 24861390, 26121972,…
Sedimentibacter	16329975, 22956355, 27701451, 15979273, 25579666, 26745393, 25965254, 25997449, 23809669, 27037469, 19657371, 30390452, 12054241, 30457445, 26413157, 26875875, 16000772, 27600728, 28703874, 25491754, 24041542, 29169786, 28894204, 18083871, 23402620, 18388975, 24633443, 19230654, 24402416, 26642216, 25037978, 29028494, 23760931, 28892759, 28843121, 15474315, 17911304
Flavobacterium	15022936, 30391314, 17668821, 10333591, 9597247, 12137373, 6367299, 11247678, 18255283, 29128292, 16635061, 27730778, 29136598, 12363090, 19054241, 22207294, 15143045, 20714719, 11707612, 25367228, 10222599, 17352789, 29709895, 10379365, 10692373, 10529881, 26475320, 10602714, 16298521, 11375148, 28183066, 11080384, 8673854, 11375147, 1794038, 15006804, 30300742, 10471563, 29708332, 9421895, 8617…
Klebsiella	26981536, 24636429, 1570609, 7549142, 19528169, 18552470, 27095990, 22093913, 10097674, 21722259, 10097677, 25356342, 21722254, 23435825, 1353515, 11751769, 16630014, 10928374, 21574418, 25005152, 21942137, 23759260, 2174868, 26349119, 21653604, 29324651, 29324657, 25630553, 8439869, 11391228, 23856769, 8360983, 10529881, 10529883, 10529882, 10447326, 25844466, 29787365, 24327941, 16000421, 79394…
Isosphaera	17205808, 27660605, 18450711, 11491082, 10319492, 11211260, 3137349, 11772655, 28066382, 21239565, 28360896, 11443344
Zymobacter	1617622, 17308178, 20975902, 23053081, 15968504, 11411685, 19656941, 12039744, 11837309, 22160899, 9734022, 25369873, 12353874, 8257279, 25128612
Belnapia	23024144, 16403866, 27225458, 21551325, 20532732, 23766251
Mesorhizobium	12514252, 29110071, 29279965, 17897221, 18818015, 15378411, 12583718, 16904230, 11467833, 19218391, 17701702, 27165413, 17378428, 28238475, 24277738, 28412534, 15805124, 12421070, 28678233, 29515545, 12209264, 26877048, 15276215, 24060557, 26654528, 23041644, 22864803, 22364959, 20965680, 10919805, 18657113, 10564467, 19074602, 28964859, 11078647, 12236592, 23631387, 20675088, 26042417, 18184692,…
Ferribacterium	28946196, 18456853, 23398624, 19940383, 28517029, 25204748, 11858148, 22078254
Chlamydophila	15667910, 18274953, 19228359, 15381270, 15381275, 23956742, 10900825, 21923826, 20920764, 18032625, 19191640, 21844295, 24576494, 22031704, 22489145, 17593507, 23505699, 15935092, 18077024, 20800518, 25879563, 10319478, 17640776, 26989205, 18480232, 20935201, 25182736, 18222926, 22366134, 12530578, 21816027, 22214635, 26209405, 19995513, 20653790, 23053502, 11866007, 19666916, 23318112, 16837032,…
Aquipuribacter	25908706, 21515710
Demequina	17220458, 22389288, 19667388, 27469507, 24519808, 21930679, 19884762, 19329581
Caldalkalibacillus	20802068, 29769322, 27621435, 22922537, 16738094, 29552695, 19854920, 21925509, 18450697, 21685297
Terrisporobacter	27270418, 27686579, 27107467, 26297478, 24480908
Gp18	25604344, 21296929, 28920848, 28073405, 18671939, 18048729, 24651305
Labilithrix	25048208
Gp16	16273039, 17824484, 24535161, 26184386
Gp15	16911221, 7630382, 15096545, 30583530
Gp10	24673724, 25701851
Tepidicella	16585714
Roseococcus	12353873, 27682119, 9729607, 16403866, 19334603, 7520734, 24492604, 10604286
Arsenicicoccus	21515710, 22888195, 24663116, 29403451, 15023982, 23728373, 17064754
Azolla	14559426, 16347144, 12236594, 1785935, 1785936, 7496536, 24737795, 1564446, 8407800, 7693657, 2841912, 12087423, 29116331, 18319454, 2902827, 15549268, 23612177, 1685078, 8425061, 12403010
Marisediminicola	19965991, 29876484, 24158943
Sporobacter	29116533, 30587258, 29643283, 25830022, 26377576, 20688512, 10843066, 12708397, 27881419, 19654357, 24637601, 30545401, 27160322, 26625856, 25548572, 27231242, 13130057, 24452427, 10555356, 27287254, 30395589, 26784334, 16989283, 23889584, 11525999
Ekhidna	20118290
Succiniclasticum	23584771, 21598111, 30343924, 29887841, 26091682, 25934629, 10425757, 29368025, 30146296, 26910767, 8995818, 28593336, 26870608, 21692816, 29475865, 27258373, 7537062, 19662514, 29330119, 29654556, 30277648, 28979254, 30314483, 30013529, 30110381, 26030887, 25784904, 30619117, 29705417, 29280327, 25914694, 29185932, 27924402
Thermincola	18080121, 29116331, 16988758, 16166711, 27450427, 23899025, 26404602, 24847070, 28442390, 25797208, 16672530, 18769460, 26388850, 23544360
Lyngbya	25535717, 8161180, 8270418, 11922791, 22314229, 26308007, 19712319, 28866233, 15179603, 19351394, 8875773, 23702304, 7730269, 12383521, 21650153, 18493654, 11777570, 18759119, 17639348, 16758291, 12141859, 12627891, 28736793, 27211244, 21062327, 12762800, 17015260, 12744080, 10096859, 15184125, 21678460, 25485942, 19630972, 21843895, 26248788, 12762816, 20889334, 16222795, 12038490, 21138309, 209…
Neokomagataea	29562323, 25485864, 21389630
Amycolicicoccus	21725023, 27514929, 23967144, 27515094, 22194354, 28793878
Paenisporosarcina	26733963, 20650590, 24827708, 23355696, 24948927, 24833055, 19502317, 23144390, 24312203, 20833890, 26511622, 23761369, 23144403, 23386319, 28281198, 27909431
Megasphaera	27415825, 20059926, 20680561, 10090764, 22821944, 2764566, 26941724, 29505773, 7662333, 26712550, 8490573, 28007924, 23250116, 27243236, 24504329, 17215167, 27956653, 15269562, 29259328, 8363575, 28432623, 28465826, 30519287, 8399220, 14688238, 17510259, 28550991, 29341956, 9924942, 19542509, 20559445, 21914887, 26123320, 28842275, 22535982, 29163431, 27421233, 7857927, 22355729, 1510978, 1885315…
Nocardioides	21515700, 20822874, 29927366, 19326247, 25231460, 21460134, 28777069, 17258432, 28429169, 10395975, 23761285, 3169200, 28853683, 10028252, 19342815, 27888457, 26868488, 14527553, 17392205, 30363388, 26268667, 25805631, 19915109, 17766888, 21551312, 22228655, 20228105, 23264497, 10319498, 24670898, 23667145, 10319490, 29372423, 27343076, 14742461, 9226927, 25590873, 21514476, 24699067, 19628618, 1…
Oleiagrimonas	28211311
Reichenbachiella	20851915, 16280531, 30231957, 17473256
Zhouia	22199208, 22843717, 17158983, 29781798, 22707529, 24912822, 23416571, 20228204, 19196755, 19605713, 18523183, 21660543
Agrobacterium	9663688, 29182466, 24241871, 16660462, 24455868, 28715654, 2803638, 2653967, 28450855, 9867469, 12626681, 15555931, 29734673, 20683716, 17641650, 9236295, 21261057, 20852798, 25926818, 18841324, 7592349, 8382462, 12547654, 10894719, 24777710, 22351008, 24901739, 1995418, 9846751, 9425247, 25844460, 2832379, 24865559, 7860585, 20965680, 24370960, 24953893, 21584701, 27214244, 15280302, 11793219, 1…
Pedomicrobium	30449766, 19596136, 25739379, 11807567, 17359266, 14641587, 19638289, 9103624, 2455491, 3199100, 11772638, 16348286, 15026224
Gordonia	24374595, 27505164, 22003018, 23665707, 25113826, 10068786, 17092544, 16672480, 21183636, 16211383, 25142696, 20379760, 27209040, 17922832, 22642332, 25146193, 29475871, 23343385, 29512982, 20498142, 27395430, 23744905, 30059564, 25921720, 10742254, 23201908, 22880121, 12654698, 15879280, 27064107, 26241321, 29771957, 23266763, 11571187, 27347943, 26773390, 24238986, 24291585, 20038486, 12030852,…
Streptophyta	28191021, 26506368, 23861025, 29562351, 21571682, 28970223, 26610179, 26947139, 30108477, 27569192, 30508393, 29023520, 29855054, 29038499, 30564753, 22836761, 27697173
Guggenheimella	27060243, 15774641, 18024006, 17229062, 25093808
Stappia	11155991, 20622496, 25265882, 17142374, 10966410, 19819997, 16514028, 18065535, 21850447, 26388838, 27485896, 22798655, 21600718, 26607323, 12710626, 28321229, 17473266, 16542399, 11722937, 19446030, 14660374, 18045498, 16261856, 24961682, 26379634, 26005435, 26340031, 26733958, 17710391, 16403869
Sporotomaculum	9542091, 18398178, 17473265, 11400726
Brachybacterium	30007866, 16464698, 20148932, 21216918, 20038486, 28283945, 24519808, 26224453, 24463156, 26284034, 28652919, 17701035, 17604934, 28128639, 17189434, 19054090, 26973601, 19383675, 28412534, 9704115, 27020182, 8051248, 27376311, 12361268, 16623742, 22483401, 23705801, 27514821, 30154759, 25424303, 25815326, 20543157, 27578753, 28341909, 29778470, 30230442, 23200659, 24929732, 25146193, 8573524, 22…
Aminiphilus	24402416, 17684281
Luteibacter	20628745, 29719788, 29737549, 26252369, 27746689, 23541698, 23653264, 16597927, 21426365, 28123952, 30292109, 23294245, 30055880, 24117771, 30276423, 20305058, 25231735, 29659545, 19628591, 23117676, 29637289, 17233750, 19286791, 24456192, 16280484, 24086270, 19244422, 29907996, 17122001, 24527731
Fervidicola	23584771, 19406800
Desulfocapsa	21194714, 26858705, 26209674, 21128661, 9435068, 18083871, 26546760, 20038487, 22386960, 25278560, 15683401, 21856836, 21356251, 14997354, 23961312, 16343329
Lacihabitans	26341781, 24994775, 28809153
Aureitalea	21708123, 24502167, 23902026, 20435357, 29457730, 17418087, 12870849, 18380082, 22353766, 25560630, 11292080, 26475934, 27562287, 25265387, 25701844, 26296901, 20505751, 26233655, 20142495, 22467501, 22402227, 21396735, 24158260, 16101302, 18252824, 29349565, 17431035, 12881405, 25956585, 23159726, 26276824, 18635535, 27380629, 18248458, 21669922, 25795444, 28324425, 21521792, 20838519, 16307116,…
Streptacidiphilus	12550087, 8213050, 28817927, 16797944, 2516871, 28545544, 10320574, 16826287, 26459865, 20637975, 9158802, 20176899, 7607497, 24819608, 29620496, 26112795, 27055525, 7902308, 21290573, 10027969, 1106729, 27902296, 27410036, 27830292, 26969707, 20204454, 28039547, 3270600, 30312648, 24277863, 3312488, 8900409, 12471921, 17205037, 8757400, 23143534, 24337397, 18599696, 12785304, 20606771, 15180383,…
Cellulosimicrobium	23586916, 27835773, 16825406, 28273939, 14685787, 23344968, 27151933, 15280318, 28705986, 19767466, 21227990, 30596345, 17482812, 15143008, 23513692, 18027102, 29480418, 29459320, 16003722, 21952364, 26481128, 24912946, 24142428, 11411667, 22984557, 26373417, 28340388, 24669222, 18839628, 19239530, 24314107, 19412576, 29979708, 21979581, 27085593, 16585698, 28841524, 20733020, 26026963, 22037862,…
Thermosipho	17576518, 15289678, 9672684, 15168171, 19307556, 20562244, 26929429, 24994778, 27303896, 30199090, 21503713, 20693358, 10741832, 15545417, 8824608, 14532074, 23183975, 18197971, 15453713, 11491329, 29891673, 17643227, 11327112, 9336917, 30239713
Murdochiella	29745065, 19666803, 29636352, 25056296
Desulfonatronospira	21747784, 27902279, 18451053
Sporosalibacterium	27974092, 22307504, 27095453, 20173012
Dictyoglomus	27830410, 23708551, 10981683, 29518444, 2453362, 21503713, 8226990, 29177717, 8995817, 9310375, 2458257, 28066333, 10356996, 8764509, 20635162, 24970048, 22824581, 24100573, 21851855, 11327112, 8543020, 19430737, 23801120, 16887649
Pseudohalocynthiibacter	25713042
Gryllotalpicola	25281726, 25240021, 22140167
Pectinatus	23603684, 23606479, 26216242, 30518817, 1385264, 18502530, 10791717, 18838790, 15539928, 19712374, 15539073, 10826792, 16333346, 16887521, 8913814, 12846837, 9431986, 10555370, 9081223, 9924942, 24184310, 25066481, 11081792, 8386627, 24176036, 16585679, 10758900, 7556206, 23458751, 7537075, 1577699, 8849643, 25773514, 22223049, 1699594, 8995818, 10526402, 8186100, 14623377, 18673392, 26605993, 21…
Fontibacillus	28786783, 25772303, 20305061, 25404482, 25896305, 27033091, 27112372, 19651726
Vespertiliibacter	24776530
Acetobacterium	23204415, 12206908, 16949039, 20041951, 27215833, 12570995, 26350967, 29914657, 11823254, 20923421, 23054076, 15574933, 22427501, 23672517, 19694787, 7748890, 11195100, 12197947, 2855585, 12948054, 29222104, 10543830, 29160026, 11805106, 16871796, 19410448, 11409548, 1368155, 12674344, 3350008, 28063652, 8863439, 23676111, 24221822, 10508086, 29709841, 28827682, 23259483, 10567365, 22173401, 1034…
Planktothricoides	20532497, 28345890, 22824675, 29510518, 25088450, 12361260
Brackiella	11837301
Saccharothrix	11820939, 26317881, 12882561, 22523169, 21424580, 19502343, 25256705, 23245872, 26294110, 25869768, 10695669, 7490218, 7490219, 29934788, 9592565, 15280317, 27535702, 22805815, 25667388, 10866221, 29686663, 28120024, 19216104, 11714226, 29107099, 11983340, 27915411, 21892613, 11491360, 2061191, 3376615, 15545440, 1577657, 15323125, 15323124, 12361291, 24761614, 24560623, 17496129, 22247163, 75370…
Aliiglaciecola	25216983, 23315410, 27959781, 25713045, 28044272
Oligotropha	19815408, 16329879, 11772611, 17650682, 10788353, 14532062, 24031484, 15214631, 23892743, 23358667, 9264026, 11076018, 28088676, 20555196, 24725963, 23561953, 29383640, 29676148, 21337248, 10433972, 29155257, 12855163, 19346358, 15240307, 9509413, 8961945, 20617742, 27505347, 28710983, 22491058, 19189964, 17448175, 15244326, 18539730, 24959960, 17547006, 20863402, 14660374, 18359056, 29438915, 17…
Rugamonas	28901899
Arachidicoccus	27974091, 25404481
Gemmiger	30112040, 29922256, 26941724, 28487606, 30045880, 27154556, 30545401, 29491857, 28368458, 25988339, 27381339, 27410967, 29088530
Mucilaginibacter	27902239, 29219806, 24436070, 28820098, 28109206, 25428417, 24554635, 30374915, 23475339, 25825246, 21317281, 25751159, 26827708, 23584601, 24117771, 29293629, 28821948, 21717324, 20656811, 25563911, 30477188, 25940326, 23812820, 21478392, 27118727, 23382124, 28820117, 24711588, 28664515, 22798644, 19406804, 19648338, 21890726, 20572870, 29032644, 27852238, 24071478, 27055089, 26652650, 22228658,…
Luedemannella	17429160
Aliifodinibius	23334882, 26961808, 27902267
Hahella	18310025, 12892120, 28634473, 18267367, 22833227, 17381736, 20213317, 15905602, 18218930, 17604934, 24265835, 27216767, 20964370, 11321112, 24957249, 19661507, 15774643, 18955809, 27908774, 27344411, 28400512, 20227435, 24343767, 24140897, 30484761, 20038694, 19131691, 12459245, 18545968, 27761654
Chitiniphilus	28454711, 19436131, 28157221, 30454662, 23575986, 26625294, 22178339, 28606517
Mesonia	17943279, 25862387, 17066955, 26330057, 21984667, 15653906, 25298378, 19654356
Spirosoma	28799031, 29116346, 30256843, 23291764, 16403892, 27502066, 29392558, 18218952, 20601484, 29458662, 29076068, 26115990, 28865073, 27031168, 18379841, 24748440, 29058659, 16341639, 29058653, 11491527, 26297023, 29022066, 19196773, 24981323, 26502958, 19329617, 28835995, 29362880, 29076067, 28779339, 21424822, 29058662, 16346426, 15688934, 27902228, 2248690, 28251547, 26956596, 24711591, 28698912, …
Conexibacter	12710628, 30616051, 28868998, 28860520, 26934210, 30172128, 21899973, 22140169, 29299847, 16449447, 24927167
Bogoriella	21930682, 9226911, 22155759, 12054252, 19628613
Caenispirillum	29170803, 17551032, 26296943
Petrotoga	12361278, 14742476, 11327112, 15747232, 27165504, 15289678, 21828011, 27601246, 24263464, 19533408, 9734057, 24278315, 21503713, 18820906, 26279704, 24604301, 8824608, 14532074, 17220438, 16989283, 27282730, 22743714, 18997416
Duganella	21498111, 22391969, 22504815, 29263125, 24852929, 27833590, 11098073, 26489441, 16564959, 17625185, 26449233, 25898631, 20012278, 24056471, 11157226, 22753524, 27288924, 10555339, 17940764, 9687486, 9336937, 22757687, 15259274, 15388748, 28901899, 19376923, 29596468, 22607265, 27506663, 23563631, 20098599, 22806836
Cellulophaga	18347846, 10425785, 21480666, 29536113, 23075794, 28283945, 18368587, 29785671, 30559737, 27235779, 7655657, 24474389, 27044627, 24518985, 23300811, 29362921, 8100068, 17965210, 17453727, 24351836, 17482585, 28195220, 25676769, 18463721, 11548199, 19898534, 16449433, 26734000, 21966992, 22267664, 11034497, 30302647, 22073003, 26641635, 29705124, 23623798, 15747230, 28736039, 1777864, 15023983, 27…
Synedra	24221143, 239502, 25933636, 16271382, 24830259, 16051085, 28349870, 25471354, 24453018, 26272291
Rubrimonas	22899015, 21600718, 10028264, 28879850, 18175722
Nitrospira	23504190, 23973199, 19629470, 24886293, 29758429, 17897227, 29354384, 16332819, 30075335, 28008327, 25475443, 24596265, 25408313, 23411457, 30202440, 19319595, 27646687, 23892743, 22519973, 21576869, 18324541, 25099174, 23645189, 23282134, 26834718, 27770728, 23994965, 26095396, 28887424, 21790081, 26209671, 30154517, 26642219, 21565683, 18157706, 23439773, 18786690, 24754322, 18199085, 11319113,…
Jeotgalicoccus	20802063, 21598111, 12710632, 20435421, 17329798, 24443585, 18231830, 24010600, 17604934, 26953332, 27282768, 29354359, 22994424, 24599898, 20156307, 20207804, 26786050, 28053093, 17142368, 28276499, 21216900, 27212266, 23398778, 19667366, 27028415, 26933936, 19542134, 29981695, 22577104, 19060087, 28144940, 15143018
Heliorestis	16628377, 22588563, 11081797, 10460887, 20094790, 23609187, 29305505, 30155810, 29657124
Stenotrophomonas	15022936, 19043590, 25851069, 20430789, 27219048, 24828580, 25610201, 25356348, 17972131, 28169397, 27981921, 12022303, 27730778, 16630014, 21191048, 25697664, 28408748, 24936766, 27572416, 23844805, 15674157, 29422767, 8607729, 17594524, 22997416, 12043869, 10529881, 15927289, 9669646, 7758481, 25380873, 25146193, 9597391, 29925240, 10635557, 11330359, 25729729, 16637164, 19362452, 20438328, 989…
Ameyamaea	25475315, 19809199, 24681711, 25485864
Yokenella	23632228, 23363827, 10512635, 23518660, 8742354, 24509923, 30001328, 7852586, 21706224, 17135429
Acidobacterium	9097448, 22078969, 22842856, 27150379, 22538647, 10555343, 28642737, 11016691, 23835745, 16698197, 20576116, 29173057, 26774420, 18450699, 12147477, 21551329, 22505418, 25371339, 19712407, 11916705, 17222129, 18256471, 16329936, 16604121, 21255296, 20549308, 27842027, 26240343, 20875391, 26983403, 25917692, 27692038, 11207739, 22767122, 11319113, 19933342, 16329854, 25509409, 15128517, 17975731, …
Hydrotalea	28802076, 23435252, 27845496, 21890728, 20382796, 24170777, 30615657, 26514371
Steroidobacter	27151048, 24795707, 28880897, 28365339, 25761991, 29442257, 27524985, 18768632, 20413554, 24844263, 27232409, 29957505, 30215127, 24621511, 25616383, 30140076
Sporacetigenium	16585683, 26461107, 25653153, 29469603
Natronoflexus	21915708
Dialister	12354905, 17174667, 28666877, 29073348, 22326175, 22326171, 16171445, 26081632, 16013212, 18682840, 30527539, 12877258, 28079170, 12374926, 28261164, 25652653, 20922382, 29974409, 23981622, 16099112, 11842941, 27224567, 19166766, 29596446, 27737357, 20739702, 29088530, 19426923, 17309593, 24105841, 18634922, 26121972, 21272848, 30060588, 16390338, 16081948, 30545401, 23327648, 16945023, 28222761,…
Melioribacter	25951846, 23297868, 25846332, 28340440
Catabacter	22710415, 17122022, 28429209, 19648349, 25078564, 26275147, 26925052
Thiobacimonas	27762339, 29809121, 28675352, 25355706, 28655355
Fodinicurvata	26296346, 25479951, 22904212, 19622654
Moorella	27338272, 29453055, 26450731, 26450730, 12969297, 17537456, 26187963, 26992903, 29914657, 12637975, 22795797, 18631365, 23606483, 22405945, 26400082, 27367290, 15850383, 15264843, 23316038, 22582275, 12605683, 11160086, 17714078, 29593673, 19767460, 27199008, 27623994, 17937620, 18029744, 16458469, 23749275, 15992956, 24316126, 22289600, 11931148, 17318639, 20956531, 9688279, 10543831, 23177215, …
Anaeroplasma	27660180, 30105432, 26475926, 29686799, 25898122, 30343924, 26876427, 29633335, 26954132, 27821063, 29045670, 26910767, 25791609, 29559675, 27909428, 30105078, 29223827, 30283417, 2818126, 16329909, 30277648, 30210480, 1374622, 30013529, 29497869, 23994204, 30407581, 27692708, 8123554, 30210477
Mesoaciditoga	23959829
Eudoraea	18842840, 25627013, 19717580, 28028245
Amycolatopsis	29089938, 8385013, 20567260, 23665707, 25077778, 29383462, 10963330, 11321110, 11394886, 17184341, 10319471, 9249038, 10848993, 11215311, 28854393, 21914879, 29246517, 1655706, 26218137, 3376615, 1877868, 16514025, 11717283, 9304873, 18368405, 24909709, 23814036, 13130055, 23543714, 9055413, 21594685, 17823795, 20337711, 16403896, 23064333, 11152072, 21764982, 20163821, 10473412, 20049855, 126828…
Ferrovum	25063488, 27338270, 24139104, 24385973, 23645202, 27084004, 23954479, 23840525, 21382147, 30627121, 26808278, 30155752, 27542380, 30600357, 25979900, 23065060, 19678846, 25229870, 27208755, 26407813, 25371339, 27377871
Polyangium	27046779, 20807581, 24232220, 10425789, 26669488, 121178, 17564599, 23936436, 28161814, 24187023, 1367482, 12469307, 18595405, 3142840, 3142843
Microcoleus	23138333, 25078728, 14766579, 25761991, 15179603, 17064259, 22315820, 30176479, 27097089, 28308954, 23190731, 15792580, 16119856, 23647963, 21643700, 7616881, 26257714, 23821828, 26947139, 22093261, 28068058, 19741736, 18450223, 12627891, 27162184, 11225723, 29067822, 23254854, 16907751, 9252567, 17236163, 12823194, 21330147, 29939486, 16329855, 19936996, 19593432, 11539612, 29032906, 23739051, 2…
Hespellia	19539043, 26612136, 14742487
Pelospora	16597937, 25812812, 10758871
Thermosynechococcus	18375558, 17526709, 15938639, 15039567, 28948784, 20937242, 26513685, 19336405, 12518057, 21345803, 17434494, 16171393, 19309518, 24613347, 16475798, 18688756, 24407142, 17027373, 20359460, 15779895, 18042279, 20194360, 12933812, 22560699, 17201451, 19124001, 18164312, 20133749, 12040095, 16844076, 11427679, 24907906, 17410783, 15910282, 19369253, 24838684, 16822813, 29795448, 25873552, 15794652,…
Amphritea	23087165, 18175678, 25766110, 25321403, 19060065
Budvicia	18667036, 24805263, 30207143, 1512457, 22429774, 16332902, 22830202, 18324435, 24884866, 22407790
Thioreductor	20156101, 15774631, 29308272
Smithella	25261998, 24829563, 30176460, 29035674, 28932741, 23809669, 23066709, 22944494, 22643406, 24950093, 11282636, 30278382, 29354103, 21128661, 23524156, 29540760, 10319475, 21914097, 16597937, 25342693, 25502074, 26771931, 23840866, 25783218, 25814038, 17291558, 28246922, 15466514, 17262205
Coriobacterium	23521694, 10555354, 26023876, 11010909, 11594611, 25490201, 10319476, 23078522, 10758869, 20934523, 23524353, 17218070, 16118577
Halothiobacillus	24576086, 20970324, 26608811, 17012565, 28692835, 27542742, 15466547, 15466569, 14729686, 16261864, 10843067, 17005982, 27556282, 10758854, 18676474, 28359868, 28884673, 25244028, 29843112, 15879233, 29208184, 17142362, 29306128, 28551744, 21735263, 21858648, 15680626, 22139503, 12704564, 19656941, 23708108, 25897699, 24673239, 29977233, 24218852, 23220955, 17020550, 24459150, 25613548, 23237619
Agaricicola	19819997
Loktanella	22389278, 21515703, 16166733, 16957121, 24911121, 23824249, 15746343, 25428418, 28641923, 16514022, 16124260, 28920851, 28752525, 24744019, 25106924, 24532297, 21592302, 20445635, 27082449, 22843714, 15545471, 27051199, 17684260, 20093711, 26944799, 22611362, 19656928, 30591820, 25077950, 19471982, 18545967, 22073003, 29809121, 26971334, 27092130, 29043957, 29886558, 23749279, 15280301, 18065535,…
Oceanobacillus	19111650, 22843722, 16474982, 24324969, 16738118, 12792655, 17086994, 29756733, 11750818, 18450698, 20695891, 17308177, 22041546, 28067589, 24031991, 28850799, 15500249, 26168852, 24801155, 16566582, 23518513, 19037673, 27093109, 30056372, 22727739, 27052863, 29653723, 19620352, 28487162, 27059624, 16585699, 30554381, 24425744, 19190698, 25482232, 26221957, 12235376, 16233841, 28578227, 28460092,…
Franconibacter	25028159, 27401027, 28625866, 29034856, 29954347, 28455327, 27288973, 27166227, 27966630
Flaviramulus	28699868, 21856980, 25413878, 23859948, 25652846, 17012579, 23989927
Balneimonas	24025312, 19648350, 20023055, 29499540
Caldanaerobius	29409691, 18319475, 25342756, 23728430, 20562312
Roseivivax	29932394, 29139347, 24812358, 19528203, 25155864, 15388737, 21984676, 16514022, 29354359, 23087164, 17220445, 24567080, 15184132, 16014488, 24554641, 10319485, 25920713, 16280521, 19666792, 21764981, 29043957, 23907228, 19622639
Paludibacter	26355944, 19542124, 28431497, 30086169, 27117681, 29762699, 29555111, 24504329, 23985746, 21400098, 28301489, 27242672, 27262209, 30519287, 22864448, 23575986, 27170047, 23123910, 24801157, 27093794, 28260061, 16403864, 30032055, 27660180, 27792159, 29079612, 24419224, 26067477, 18175708, 27123875, 25093808, 25736980, 30530128, 25201913, 23489056, 27822618, 23032774, 29116331, 29417188, 24350450,…
Polymorphobacter	29458469, 27902289, 28705596, 26475309
Salinivibrio	24682340, 23564436, 27578483, 18450706, 12768453, 28684561, 24587230, 28425950, 15709363, 17072685, 18685202, 28324231, 16151093, 23333951, 19329624, 21164572, 23760254, 27761618, 29331569, 18093752, 21395950, 26607323, 22593163, 23337252, 23132551, 12534822, 23497541, 28690592, 15862445, 28407285, 10758867, 15353563, 30084496, 15765050, 16638631, 22609736, 24927949, 18506896, 21492196, 21287211,…
Polycladomyces	23024147, 28840818
Alistipes	29562351, 28161446, 26663491, 29407396, 25970622, 27794467, 30631318, 30479647, 29180991, 23631562, 23337575, 24888394, 30211217, 28931089, 29210521, 23943617, 30108477, 27499582, 22232251, 28716079, 27280682, 25608087, 25579666, 30611080, 19640972, 27903830, 29088530, 30230594, 30369910, 28877044, 29440368, 25563920, 28222761, 29707542, 28968660, 30242233, 28713378, 18323636, 29045670, 28449706,…
Kordia	27098380, 23606478, 30518148, 21622754, 28984217, 24170775, 23996836, 28432541, 28790980, 15143006, 18599714, 26297493
Aphanothece	10852862, 25535717, 22972333, 28978874, 16085800, 21262962, 22398861, 12721821, 16957224, 28823424, 24159688, 9426597, 23823729, 16059771, 24375141, 15184129, 16616885, 2123937, 23821828, 18759119, 25421789, 22587350, 23100670, 18450223, 20337714, 25161741, 12466265, 6805159, 27443667, 10437825, 20364325, 19700555, 22707090, 25971893, 23730558, 17884813, 11479290, 2108737
Jejuia	22888187, 23435253, 25477402, 25604336, 23315415, 24723292, 26362038, 30034985, 19605703
Permianibacter	25052397
Alkaliflexus	22199219, 21984671, 21705444, 27060243, 22429335, 17392190, 26922314, 23529681, 15340778, 25736980
Catenibacterium	23535116, 29936607, 23746589, 29935270, 26443005, 30315206, 29867803, 19060040, 30086169, 28765534, 30111703, 25047525, 28078038, 10939666, 26461107, 27507222, 26209747
Solirubrobacter	28592721, 12710617, 29469603, 24846053, 23254516, 21148679, 30369115, 29109410, 29299847, 30136188, 23284808, 21899973, 22355719, 29957505, 30242595, 28747259, 24254741, 27888457, 29545788
Dasania	21538243, 18176532
Aeromicrobium	10028252, 24449791, 18676469, 17392187, 18398207, 26284034, 29146930, 26347255, 10028260, 26975765, 9734018, 1883712, 24142428, 15313261, 29124424, 9542088, 17267975, 29289978, 16474195, 15491860, 26686610, 29497087, 30206668, 30302520, 14657123, 20081024, 18768598, 16166727, 28940238, 26892181, 17392196, 27902232, 25693381, 23408663, 8068545
Marivirga	19767357, 22904215, 28646633, 25500205, 25701845
Actinoallomurus	22511226, 19567582, 26346738, 20418407, 26033369, 28218529, 27220409, 20042751, 21119678, 23002049, 21421931, 30568641, 25635351, 27296961, 19654340, 29963361, 22616554, 26512731
Cryptanaerobacter	16014504, 15653882, 26750760, 29774049, 17473265, 27364538, 18637040, 21328126, 23252798, 16404568
Desulfosarcina	11734887, 27480881, 20472728, 10049854, 10388691, 12032340, 17227423, 8399175, 14532064, 10390878, 16011754, 16913918, 12957951, 15683401, 17098925, 28820122, 19220398, 16348440, 15318776, 11282617, 17952491, 15023950, 21194714, 24200003, 2480344, 11282650, 16000782, 19744237, 25641701, 27846794, 22581901, 15294771, 10319454, 15574900, 8821785, 21785985, 24917856, 23949995
Perspicuibacter	25355707
Pseudovibrio	12206908, 21892353, 8799615, 1646795, 17466934, 9403103, 11857471, 8976558, 26033328, 7480167, 8875773, 16349097, 11114916, 18305354, 22872580, 24271169, 24519457, 29453252, 1646800, 10097178, 26546676, 29707906, 11267773, 21308847, 3403511, 8566717, 18189418, 2838021, 27296958, 25502424, 1772347, 25769826, 12959522, 9260941, 21216223, 8200543, 1459402, 1917841, 7928952, 12458745, 19191966, 19783…
Ardenticatena	23378114, 29467724, 26430053
Peptostreptococcus	9920133, 29423216, 7008426, 17286127, 21217035, 8082806, 22817758, 16690101, 1391180, 17657055, 8909838, 24349448, 7773401, 7947810, 16013212, 22414835, 8324136, 23316996, 25841893, 2325963, 12877258, 1348381, 4079009, 8648152, 28228598, 2131168, 28700642, 15917680, 9351034, 18834247, 10693351, 10325338, 10529881, 18488257, 18237044, 14668335, 11168244, 17214267, 9693583, 10711611, 3674857, 16982…
Desmospora	27671055, 25249565, 21856989, 25957053, 19244421, 24199681
Niabella	30017197, 26502960, 29741843, 17329780, 24385348, 19502302, 18218950, 26905741, 18768628, 19678832, 29354109, 20562241, 27031646, 27902198, 20382796, 23543503, 27098486
Stenoxybacter	17827335, 17827334, 23575986, 23041637
Glaciecola	23567318, 10427082, 28154558, 12807181, 23315410, 11014871, 28437776, 12037610, 17805918, 17473239, 21705587, 19126727, 16957118, 24763604, 17012580, 24981324, 29386425, 19567569, 29187706, 26121668, 14602620, 25707905, 23444038, 17158992, 20738397, 22639360, 27264318, 21257691, 25156140, 26506920, 30217847, 17026513, 15023977, 19506861, 15653881, 17158989, 15143010, 28154171, 28708127, 26525158,…
Denitrovibrio	20562276, 23955655, 25846332, 18599715, 23625257, 10939668, 23735175, 25505896
Pontibacter	24748437, 28990280, 27488455, 28141483, 26057562, 23934250, 30141769, 24425823, 25590873, 24647674, 23990307, 26948050, 24052629, 21409554, 26961966, 22427446, 16280531, 22523168, 24129879, 21551332, 21052991, 27151239, 24425811, 29205133, 18450715, 29617868, 23820800, 23315403, 25862386, 23105068, 23852156, 23907224, 30129920, 21538252, 29968134, 19648348, 26827710, 27498791, 27902191, 27469111
Marinobacter	17056222, 22035211, 26992747, 29674544, 17072536, 21984673, 12839795, 27165413, 26682857, 25887638, 27429069, 22113375, 17082382, 17766879, 22529000, 24748851, 11150675, 25708633, 21062326, 23602560, 14607367, 22820333, 23543287, 26078113, 16517136, 29096660, 22715848, 29462302, 16514021, 19767363, 27106264, 23741404, 16636988, 23770901, 15879281, 20941581, 25436114, 25539583, 19634471, 21914097,…
planctomycete	15667281, 17205808, 27986403, 21340506, 27379046, 10319492, 15186489, 23975513, 11772655, 28066382, 26319626, 27902209, 26353777, 11491082, 21335501, 29374042, 25844473, 21184215, 14998042, 27570520, 22286180, 10830893, 16416443, 28393831, 19712292, 17978240, 29292201, 12361271, 14994173, 18980670, 15693614, 18450711, 26253575, 25479950, 19948850, 19196778, 8863424, 11133476, 25925947, 7544094, 2…
Roseospira	24572887, 25049979, 9734033, 12375098, 17978198, 20495036
Fonticella	23024143
Roseobacter	11010865, 15774635, 17056222, 19659499, 28840796, 24488274, 15774638, 19528201, 19528203, 19336405, 15692860, 24524855, 25595869, 19423262, 8381264, 28122030, 15746343, 15640208, 24561582, 26682857, 26475231, 27762339, 27006458, 22006322, 15752217, 28920692, 27298580, 22965089, 29471328, 22113375, 20021642, 26404611, 30311417, 30533298, 17684242, 27337296, 28106083, 27233797, 22787270, 26498445, …
Chlorophyta	28233977, 25789995, 28411514, 28075408, 26224165, 9131809, 30249373, 24874081, 11023253, 21765911, 29898555, 21802061, 29783193, 28823424, 25879186, 23421373, 28097050, 27854274, 12676729, 24211563, 20833882, 21169444, 15891825, 30427260, 26909632, 23183975, 22791112, 17644297, 24285752, 29290092, 17929763, 25244837, 16313001, 25588525, 15143443, 12823194, 28196722, 29051998, 9579343, 27656176, 2…
Tenacibaculum	29453634, 15609873, 28449237, 18398166, 29521615, 12133608, 17684236, 18768617, 30383870, 27738035, 18573274, 18599714, 20377642, 30236057, 26219225, 19628599, 19712369, 29043952, 17319723, 15012827, 25451001, 18319452, 12747638, 21460140, 15648833, 24278329, 15747230, 30405146, 16585692, 15616279, 28613984, 28829017, 18175676, 15774664, 26662517, 16269729, 21257684, 26345588, 25794037, 20500528,…
Methylophilus	29303410, 16870294, 21764938, 26397118, 2537627, 9299530, 9311140, 22429394, 22452571, 10350186, 25423731, 23178665, 20023062, 29411502, 1331050, 19277720, 19628595, 21576850, 26841777, 8055954, 22080429, 16269723, 24239025, 29414740, 21887852, 19474813, 7556160, 24459832, 16278439, 21698377, 1693657, 1332681, 28865372, 8021187, 8206823, 18820908, 8021188, 15277749, 11238968, 8636044, 11087684, 8…
Trichormus	30150548, 27381465, 24737795, 23880929, 15653847, 19137721, 19195386, 25089652
Sorangium	26875499, 18769916, 10425789, 18355448, 26947062, 19502347, 23549746, 21927992, 17367395, 25902328, 30234476, 10649995, 18477575, 21840978, 28827071, 20567509, 1409972, 21521637, 29805115, 25114138, 26637815, 27842027, 18095749, 21899481, 27177597, 28972613, 27046779, 25951845, 10816050, 16430229, 7532644, 19575038, 11874538, 28161814, 16899349, 21792591, 17506044, 18086438, 18984709, 21037205, 2…
Thalassotalea	28699882, 28884674, 26400666, 28691654, 29488866, 26846286, 27431997, 29143725, 29143729, 24421274, 26824128
Sulcia	30254121, 27602526, 23770905, 28939987, 29516174, 23574391, 19758348, 25271287, 25102427, 30514786, 28807085, 21183640, 20838465, 23645190
Texcoconibacillus	23563229, 24186808
Dactylosporangium	2460582, 30102770, 24852929, 23728370, 1517162, 3680006, 25605042, 21037030, 25987396, 22987724, 27091125, 27567047, 15112955, 3447875, 23800234, 29573466, 25163732, 17328233, 1490882, 2752913, 1490880, 2752910, 1490881, 1494350, 8473864, 17966911, 21186805, 16233807, 21633995, 1494349, 24307879, 29676573, 19648362, 27118549, 11204769, 8823514, 8987497, 17334856, 19666791, 9170260, 21923589, 1047…
Psychrobacter	22636010, 19717579, 19710707, 1622760, 28840795, 25749154, 25288759, 28286497, 25344742, 20695892, 29105344, 29407386, 30382516, 9467865, 25064656, 19168616, 27417227, 28229558, 25035942, 16517136, 15368844, 24847318, 22640410, 28600315, 29940032, 29708332, 19064898, 24042000, 22718288, 1401029, 23289858, 26184094, 23590441, 23603675, 26341209, 20941581, 26264000, 10756522, 29279847, 16329933, 19…
Tatlockia	2324276, 3328894, 8330260, 3328896, 26698649, 1713950, 2550514
Nosocomiicoccus	24599898, 26796580, 19060087
Reyranella	23012280, 28632116, 23435248, 24801158, 28875899, 25761991
Rhodopila	7578075, 19620354, 8215406, 10939661, 7520734, 29423563, 19552772, 11207739, 7705603
Jeotgalibaca	24554638, 27983478
Actinomycetospora	21386850, 30059002, 25701847, 18218940, 29530467, 20622052, 26407167, 29593680, 22976339, 24573328
Flexibacter	9595663, 16957125, 17473256, 17473250, 12133608, 25840824, 18301997, 12469298, 21051170, 10319467, 22427501, 12571026, 7898396, 17453724, 10466504, 18450696, 14552005, 24190011, 11548199, 9542086, 15545419, 20377642, 11491527, 19662514, 16738091, 9226898, 24025312, 28646633, 14714103, 20008110, 7544094, 19567567, 21717856, 19712369, 9299704, 19719641, 11491319, 9734027, 15545480, 29374042, 194068…
Parascardovia	19121067, 28225785, 19494490, 27660160, 28764658, 17625172, 22887674, 28507066, 22824582, 18723652, 19567560, 24427111, 26784334, 12054242, 25977413, 25651832, 16707878
Vitellibacter	25795444, 29480794, 16517136, 24135317, 25870254, 28778371, 13130007, 25957696, 27334651, 23010209, 25428420, 19801392, 17267962
Leptobacterium	24866884, 20228204, 19196755
Emticicia	28150574, 27613103, 24994775, 26346054, 27264529, 26341781, 16627643, 28820097, 24362514, 26941394, 25933620, 18450696
Oleispira	27255489, 20683589, 27379066, 15225312, 26440561, 16302275, 17227422, 25805213, 29928773, 28567035, 30147678, 18768616, 28802691, 15294778, 28283527, 28264056, 19196781, 26912198, 12807200, 23877221, 26003095
Geitlerinema	21755163, 25116619, 25078728, 28004519, 17601818, 21340467, 26325186, 24903534, 24451192, 17506829, 12732964, 26167488, 18081588, 26412535, 28066391, 30284641, 21143569, 27336619, 22160344, 25916153, 28787682, 30388428, 27273529, 11575503, 19049501, 23568449, 19554362, 29663079, 29182536, 22146960, 30142413, 17653786
Hydrogenimonas	14742455, 25250021, 30547029
Campylobacter	7352330, 8981348, 25214154, 25579411, 7896695, 30230632, 12430691, 2653963, 2056034, 16918391, 2103410, 18767980, 1795335, 26340229, 22063746, 27043031, 3221662, 9772320, 24112569, 22869568, 24220299, 26497129, 17137050, 8341714, 18617316, 24287853, 6651450, 11694903, 11577954, 1643827, 21762185, 24930978, 15764201, 9078444, 1775399, 21738596, 26145180, 15527915, 22377498, 30277699, 10419239, 196…
Caldinitratiruptor	20165893
Marinilabilia	24436065, 21705444, 27471110, 22345138, 30532742, 22740671, 10555336, 22199219, 21984671, 11837300, 23124191, 24695056, 27692034, 29658858, 15340778
Natranaerovirga	23396717, 29094115
Rubrobacter	28540714, 24886293, 18719892, 27283019, 9226900, 10591012, 21765911, 17510735, 28290523, 26430030, 15388754, 18167445, 25217016, 24475062, 10838807, 21166895, 17526717, 24780859, 26174026, 20411105, 28875901, 16517136, 12710617, 18953520, 18678952, 15799787, 11702076, 28592721, 30369115, 25458608, 21656086, 21592302, 27888457, 18931132, 26268667, 30038864, 26483760, 28054493, 22776713, 18835983, …
Draconibacterium	25636945, 25872954, 24523447, 25096325, 25866024, 26796622
Fabibacter	20851915, 16627655, 23625263, 26296998, 29260386, 20352207
Bartonella	26176779, 12812344, 26369716, 20833105, 28887102, 8584313, 7494043, 15007043, 20695898, 22773070, 27854567, 9276397, 8885168, 19538271, 19538272, 28673455, 23738009, 11574571, 18289294, 7696292, 29458847, 22924722, 20202430, 26999057, 12498568, 21706948, 22489645, 21767354, 7699033, 12219899, 17982727, 21284512, 26577193, 21529405, 10226118, 17224086, 20567991, 18052716, 21616536, 9705382, 153789…
Carsonella	27702765, 28326078, 28386769, 28374537, 12088995, 19302725, 28618183, 10977900, 16299593, 22821013, 30474731, 11222582, 26056318, 27114069, 29765368, 21327558, 25037159, 17908294, 24517908, 22945464, 26846216, 28587661
Magnetovibrio	23308202, 23396329, 23246783
Thermochromatium	9828415, 15977061, 28826909, 17658456, 12023037, 16172928, 11530006, 24283377, 15170480, 15973044, 15779902, 25346247, 18984710, 11322886, 11095707, 18332135
Treponema	24395488, 2095283, 1991867, 29997589, 10219171, 12877258, 1622168, 24814979, 12403041, 23601078, 17997737, 2643617, 24840601, 27864174, 25932012, 29925714, 10585538, 12701771, 11552154, 25385043, 2085371, 21039921, 391712, 2636257, 1775399, 21738596, 20214441, 25796133, 9534979, 1938897, 9650869, 11482891, 25937315, 1973697, 10996719, 24088852, 28744486, 23243302, 1812467, 17662551, 23961314, 263…
Fastidiosipila	30124399, 24681530, 24789188, 15774674, 29609168, 25542830, 29057910, 30341326
Salinimonas	22215140, 17012580, 15653881, 19567569, 26537772, 28647881, 21257691, 30362935, 25707905
Phytophthora	9578626, 27936244, 21653195, 29537269, 29106332, 15756859, 22768262, 25822715, 15446716, 26966171, 26199552, 28743967, 27302335, 18515503, 23594295, 22694952, 23056459, 26577903, 10556547, 19302489, 25761208, 19089429, 26163574, 8973313, 11693907, 24737571, 16407438, 15841357, 26418593, 26895867, 16380277, 19047742, 18842095, 17241198, 19226745, 16269700, 15133157, 19226748, 15209278, 23313554, 2…
Robiginitalea	17392216, 19767438, 19717580, 17473243, 18599712, 29181646, 18842840, 23123910
Wohlfahrtiimonas	28945528, 28626612, 26378273, 24126466, 24805263, 18398205, 26980601
Thiolamprovum	9734052, 9828415, 19243502
Actinokineospora	24408526, 28097821, 19671714, 26410559, 11442721, 24857962, 27267862, 21984679, 24663112, 28355070, 21948095, 27813109, 25519300, 23800234, 11204769, 23291892, 8186093, 28820111, 27886115, 10826820, 25266784, 25378048
Marinithermus	12656153, 15747232, 23250228
Ferrovibrio	26002076, 22765162, 29219808
Rhodothermus	10398836, 12514000, 12466880, 17241241, 16411776, 29274637, 20851913, 15925312, 9571799, 10939650, 12429497, 15583965, 18855424, 15644203, 21172303, 23041072, 30253177, 26749448, 16944251, 9611816, 28555295, 28120869, 29186119, 12726773, 21630044, 15351918, 9294005, 26641635, 21331590, 16075163, 27888076, 25472442, 17124556, 29107017, 10357003, 11414324, 16902199, 16023073, 15082834, 9276668, 220…
Couchioplanes	9828414, 25500016, 8186084, 21612531
Shewanella	11133942, 11281319, 22704187, 28070664, 12788772, 10846211, 24645742, 23353587, 20353179, 23024139, 22481532, 11576688, 29038283, 18774288, 10924516, 25386433, 26454074, 27542932, 29878195, 23723392, 18441026, 14609326, 16452448, 17051784, 18522314, 29398289, 1756973, 27266894, 15605912, 25769828, 12902249, 27685371, 29185498, 27010745, 12413396, 18765906, 29643283, 21495007, 30327574, 9218561, 1…
Albidovulum	26025945, 27756549, 12200275, 21890729
Roseomonas	24408520, 26361843, 26289445, 19282627, 17012549, 28616476, 20400668, 24363292, 27623963, 15109415, 8909835, 14700415, 8749637, 20202342, 25125823, 30548758, 22790133, 17579276, 26530339, 18987177, 24366626, 29388546, 26297330, 12454198, 23142859, 29916795, 8308122, 28714843, 18661678, 10618142, 28408667, 28397264, 23539150, 22209515, 30524385, 17158972, 27498193, 16403861, 16403866, 25606395, 26…
Rhodobacter	22018635, 12459184, 7959072, 8955368, 23293140, 10617659, 27433177, 22006322, 24301602, 15265866, 9305729, 28840796, 25157246, 16460038, 9846751, 19528201, 24865559, 2832374, 7914091, 15280301, 24271934, 7625833, 23825536, 28177317, 12885224, 28348828, 25108459, 16896603, 10393258, 15382676, 26362178, 28655355, 2789134, 15184132, 27037001, 27697735, 9165084, 9165085, 29569108, 25427486, 16928192,…
Malonomonas	8664258, 17766850, 16627667, 9799291, 11902724, 10496981, 9573154, 9128730, 9375791, 17435005, 9841124, 11052676
Subtercola	29214367, 11034481, 12892115, 25001073, 12361245, 18398212, 28663747, 18060449, 24346230, 24158943, 16104348, 24283367, 24832653, 19244426, 28005519
Phormidium	1314738, 28004519, 23885602, 23273196, 27307052, 11766060, 25116619, 27306554, 7730269, 23202242, 21732035, 18493654, 19705191, 29177068, 16598635, 17067026, 20532497, 9131592, 26150139, 18450223, 16872816, 19518050, 15804520, 19740608, 28341397, 20043936, 12501198, 21062327, 26433901, 7765784, 12676731, 22118908, 29235997, 9428159, 25561053, 16052382, 23984801, 10817903, 30041327, 117655, 217207…
Nisaea	18842852, 26956001
Niastella	27265403, 19406810, 20656815, 26947139, 17684266, 17684267, 20382796, 19654358, 26828035, 17329780, 26556818, 29072559, 27638144, 25404481, 26564036, 16902007, 29469603
Thiohalospira	24849732, 21776027, 18599717, 23237619, 23490363
Garciella	21297863, 28370869, 16568311, 28945534, 13130040, 29845704
Formivibrio	16280491, 10319502, 23575986, 15280319, 17329799
Terasakiella	12054233, 30034985, 26828022, 19196777, 20352207, 29701577
Psychrobacillus	25381572, 26874861, 20650590, 29473969, 20833890, 30166163, 28933325, 24468556, 30524385, 29043388
Pseudarcicella	22081719
Vogesella	23504190, 25887414, 28473393, 23575986, 29414358, 26198352, 8995797, 23972399, 26610704, 18842860, 19060039, 29116331, 17473247, 26597454, 11724825, 26023748, 23519098, 11225722, 23396722, 27915412, 19946047, 23178725, 21047138
Pseudoteredinibacter	22133150, 20833889
Propioniferax	19502351, 10319465, 24363295, 17051812, 27862685, 8068545, 17392196, 16902040, 10028260
Terriglobus	22486608, 20118293, 23990651, 25940326, 21186292, 24096353, 23450133, 17293520, 25294009, 18450699, 21551329, 26297491
Muricauda	16738113, 17473257, 19567580, 25398866, 23291883, 23054696, 19329611, 26294931, 21724956, 21724954, 19423262, 25642224, 29853503, 28652609, 21384920, 15879227, 29130182, 27119075, 25986927, 23543499, 29932387, 11760940, 19625419, 28741993, 23159758, 26391805, 21562979, 18599702, 18984684
Cryptosporangium	28857736, 27296961, 22140154, 9734056, 11760955, 21610715, 18599689, 17936742
Marinimicrobium	20574646, 16514044, 30566073, 22806782, 19620360, 19656934, 22790663, 23029440
Psychroglaciecola	28032205, 26382584, 24556636
Solobacterium	29549283, 28743086, 21525228, 28886168, 28319129, 24643218, 22405584, 16891535, 22968588, 29259328, 30007734, 29729257, 24185504, 22613548, 21846535, 24930431, 29982500, 30508094, 27105613, 28979069, 17605768, 29576948, 22939370, 19166766, 29761905, 17670880, 23446221, 23088790, 23584771, 30386642, 10832964, 30060077, 28375806, 21523229, 26961389, 24487184, 20831669, 16723262, 12574246, 27753430,…
YRC22	27242724, 29330119, 28085934, 30277648, 30614425, 29330433
Ferriphaselus	30559723, 26617599
Aliidiomarina	26928783, 28056220, 23748897, 26511955, 21378139
Salicola	27330530, 20066169, 20688447, 16825651, 25064091, 19418017, 19187212, 22393767, 19037673, 17082405, 25371331, 30062501, 22185719
Aerococcus	15222564, 20971488, 19027065, 3266221, 15722152, 18007037, 3085609, 28348806, 1373437, 28128639, 28321788, 7766115, 28513811, 29038128, 11838222, 25919289, 9333042, 19322715, 15664949, 2324269, 11321115, 15331601, 17189434, 16289400, 15460859, 2622398, 3481358, 807755, 7554805, 10388734, 12361300, 18367206, 2365883, 27716286, 27645966, 22439634, 25497460, 22905380, 16349739, 21889909, 10425770, 1…
Hartmannibacter	28820127, 27352975, 24961682
Sporohalobacter	25389147, 26724953, 1669931, 25371329
Jahnella	27046779, 29968134, 21742821, 24124771
GpI	24236132, 1730650, 12117945, 20169626, 29417378, 24925643, 1810727, 12773504, 8407961
Chloroflexus	10989892, 9595663, 24073271, 1778980, 23575369, 3133356, 28522285, 14610639, 9286973, 27379049, 11023914, 16593269, 28126046, 17027873, 9225257, 7574615, 12374834, 19103151, 17449697, 24408285, 20363941, 22446313, 24435381, 21244620, 21353426, 16950839, 22561235, 21698402, 10338005, 29472894, 8994616, 17041055, 9391052, 11539612, 10393254, 20421651, 7547286, 9734027, 7535995, 25345570, 26979760, …
Branchiibius	22389286, 28920829, 20562243, 21940130, 23041643
Haloactinobacterium	19854874
Pseudobutyrivibrio	22805847, 30172409, 17077990, 18346802, 28824585, 20680564, 20163675, 12879743, 30615946, 26752409, 17007429, 17007428, 22974422, 25223749, 17007421, 25836034, 12656174, 26222621, 21967711, 26758043, 19662514, 30013529, 27980687, 28912767, 21683735, 30283417, 27883264, 19320946, 26123320, 26101591, 26542074, 24261635, 25914694, 25955033, 21598111, 27087247, 27909744, 26954132, 18062185, 30405931,…
Subsaximicrobium	19648321, 19851722, 23041641, 16014468, 16585684
GpV	26790930, 29288473
Anaerobranca	27905538, 18957864, 8590672, 18523200, 28219734, 15340782, 15143017, 11321091, 16408175, 23807772
Pseudodonghicola	25589735, 24844264
Acetohalobium	9371472, 11357513
Oceanicella	28879850, 27485896
Actinotignum	26319901, 25788515, 27913316, 27131934, 28491325, 29216246, 29700913, 28109846, 30404894, 29651616, 26577137, 30261272, 25406238
Amylibacter	28866998, 30016227, 25225261, 29717968, 26762377
Papillibacter	13130057, 29487347, 24375419, 23942707, 25970622, 12432464, 20819230, 25567118, 30144991, 19654357, 17564613, 23994204, 10843066, 29048369, 30272228, 28429209, 24633443
Gp4	18248423, 27212064, 21441511, 27965631, 22170428, 21955997, 9880487, 9852060, 26407190, 11422392, 12596239, 21965409, 24759879, 27282779, 27524985, 12392566, 23563631, 29109410, 28289084, 27194597, 24871319, 17824484, 29975994
Gp6	25569032, 27524985, 27965631, 22170428, 25307893, 7488531, 18381614, 21253730, 8462594, 27194597, 29368216, 7551026
Gp7	27725812, 30024363, 16899078, 27524985, 24056471, 23126255, 2114185, 2828933, 10656821
Caldimicrobium	19406789, 29381713, 26842785, 28028613
Gp1	24535161, 11412113, 25083935, 2840636, 23738137, 23031178, 23666172, 29111479, 23084421, 30583530, 20545844, 10656821, 15459646, 21764920, 11922764, 11085588, 10832649, 18671939, 1892382, 19669132, 2345143, 16837901, 8002572, 1400199, 17824484, 23563631, 22450798, 15627057, 3167101, 22429790, 28830071, 7798136, 24982954, 26029926, 21441511, 7630382, 8981999, 11125887, 10094681, 23486419, 11410285…
Mameliella	27625991, 26977734, 29488862, 25866025, 25716952
Geomicrobium	20970529, 21398507, 19666816, 24031991, 24062069, 21364294, 20718288, 24948772
Hydrogenibacillus	22922537, 26833023
Ancylobacter	24642226, 11034489, 16346467, 29054650, 15023948, 22619595, 24060557, 11411673, 8439869, 2248690, 21431836, 22638843, 18717738, 26696397, 30207147, 16382284, 25011928, 23795481, 28945527, 29605256, 7765918, 16166687, 23178665, 22919294, 18768594, 28984222, 15487787, 26645146, 24175727, 8250561, 20303688, 7993101, 1575500, 17012571, 25010210, 3654582, 19836052, 9924825, 20597985, 19346095
Plesiocystis	20807581, 24239819, 12866845, 26842314, 22901074, 30413766, 18836084, 21603934, 12656172, 22821734
Saccharophagus	22344647, 19646553, 22391735, 29896965, 25085545, 25846336, 26809714, 28216576, 23291764, 23676907, 24395600, 23749228, 20669998, 21705539, 19654350, 27129264, 23990129, 16014479, 18516288, 18556790, 17311090, 18193466, 23627584, 27761654, 21327449, 22526785, 27208098, 18383127, 26138394, 20696711, 18398190, 30128580, 20833889, 16514044, 25085530, 19568419, 27521023, 20054134, 16707677, 22194295,…
Echinicola	16627637, 27226286, 24835164, 25634942, 27902316, 21148671, 15653906, 28857020, 20851907, 27117540, 27902319, 17392202, 22081716, 20371870, 23315405, 26318154, 21551330, 24522286, 27015142, 25483030, 22105533
Verminephrobacter	22041977, 26074907, 25404571, 24734029, 24151583, 21296948, 21966909, 27023811, 20935126, 27040820, 21966919
Intestinibacter	29634493, 30545401, 29410651, 30519287, 24480908, 29988585, 30155748
Sinomicrobium	22707529, 25947620, 24912822, 23416571
Catellicoccus	23398745, 27940538, 24242244, 28364653, 27783485, 29978052, 23405330, 20925349, 24413599, 23542477, 21622785, 16449452
Dietzia	26257581, 25293792, 22003018, 19004337, 19651718, 10068786, 11837320, 23028421, 17072536, 28786221, 15574939, 19799792, 28347590, 21460639, 28058612, 25424303, 20567813, 17008032, 16132425, 28855095, 27209040, 26567302, 26214898, 28390070, 22984001, 28262419, 27393994, 25249052, 28490491, 29420560, 15313261, 7547293, 19654365, 7547291, 19767471, 12843070, 19159434, 18175685, 28264640, 21701254, 2…
Actinobaculum	25788515, 12688126, 27913316, 27131934, 12440789, 30439470, 22692743, 12807186, 26807926, 24504329, 17618471, 21508151, 24923266, 24487002, 28839520, 20952417, 26319901, 15131188, 25189588, 23346017, 23682167, 21976754, 22029906, 22928807, 16208004, 20854424, 12202591, 27117391, 24518637, 25881498, 16000509, 26020247, 15001307, 18222714, 24840345, 9226926, 12409355, 26577137, 18265757, 24710027, …
Zhongshania	20851909, 27034022, 25122615, 30570482
Staphylococcus	2062496, 16845443, 25683785, 26403430, 17596803, 30512024, 26909526, 20486010, 2513280, 10097679, 20140350, 20140353, 18504062, 24555289, 23715073, 8512316, 22062161, 9351034, 16460033, 21425665, 18390161, 29422767, 2592641, 24531180, 10529881, 20947786, 28578053, 27172839, 18463566, 26819441, 10901528, 21399590, 22733073, 29751119, 23529860, 25395852, 21446434, 21304625, 1643826, 8642060, 988673…
Falsibacillus	19767356
Macromonas	16878541, 15774634, 23064351
Haloferula	18984682, 20817839
Seohaeicola	25027448, 24478211, 27154162, 19625441, 25754549, 24585075, 26373783
Salinibacillus	24002474, 29719771, 23833129, 17625195, 16902018
Lunatimonas	27638361, 24315494
Neochlamydia	26279002, 18192789, 10832651, 23100025, 21549530, 12147510, 20349260, 16079343, 29611898, 23729651, 29317310
Azospirillum	24097367, 26966571, 25518563, 17897221, 15033235, 14675659, 17317126, 17306559, 16430864, 14987774, 22087483, 24796562, 24276540, 28362815, 11131802, 25138314, 25146193, 7854195, 18297874, 26567001, 16239079, 24992533, 3939568, 9925556, 16972125, 24705077, 20047946, 16345372, 17202142, 1779763, 15137096, 22805783, 16348236, 14680957, 25002227, 18248455, 15856991, 22975128, 22975129, 23266268, 151…
Leptospirillum	18080344, 12808145, 11129576, 24420937, 27337207, 23518919, 1760138, 17897227, 24294251, 26306550, 14991647, 14641587, 27338270, 19319595, 23574280, 11722543, 20890755, 22410741, 22341516, 10966399, 26677108, 18563664, 18496880, 9647803, 23645189, 22970253, 17957354, 11400734, 16915698, 22627128, 21705214, 22232899, 22383083, 17222129, 16431087, 18586975, 16269793, 18512002, 18157706, 19025650, 1…
Acidipila	26774420
Parapedobacter	28895519, 28699863, 28984570, 27666743, 25298380, 21257696, 26956360, 19767359, 17551054, 20382792, 18218927, 23710053, 22923116, 23832973
Halorhodospira	28035953, 8593098, 15884065, 28538148, 18606739, 22911088, 12549916, 10434064, 16460756, 15170480, 23144460, 19652345, 15779902, 9218724, 22185719, 23198844, 21073490, 14967022, 27682089, 27298580, 26483760, 24204364, 12421074, 28592721, 25946641, 18198898, 18309395, 29910783, 18346084, 16716929, 25196726, 17911316, 19656941, 19429705, 27749038, 19763957, 16121278
Gallionella	29500258, 24509822, 22443540, 29354384, 26943628, 19719685, 24385973, 27441985, 28266642, 19047399, 12902230, 30627121, 12087425, 29340714, 23176465, 29380031, 25764459, 20851995, 25070063, 24062729, 25986903, 23994965, 27208755, 30500759, 15026247, 29708639, 23954479, 21382147, 29291746, 16349609, 25505456, 30155752, 28785251, 18754044, 30559723, 23065060, 28185734, 21107443, 19225553, 24225888,…
Helicobacter	28242706, 26709179, 30230637, 21682641, 25954486, 15559506, 21248438, 28049442, 30069974, 18254575, 17030905, 12064285, 9351031, 27079734, 29235173, 11321509, 30293417, 22796202, 18490502, 23700390, 25232231, 7928954, 7939433, 15635718, 25804332, 10688218, 11179984, 11179985, 11179986, 25997502, 11179982, 11179983, 27534444, 28643146, 11179988, 11179989, 23904414, 20428202, 20101778, 20101774, 22…
Tonsilliphilus	23243095
Acidicaldus	16432746, 27239474, 26761709, 24818691, 23708551
Ramlibacter	28879839, 27151239, 12710631, 30359945, 21576850, 30292991, 24425747, 29659545, 28920850, 22450785, 21912644, 25311187, 28950933, 17169258, 30065710, 16112847, 28484799
Fulvimonas	16014492, 15774657, 12148641, 20305058, 19277769, 16957102, 16902003, 19671709, 16014470, 16280484, 19244422, 24527731, 24860108
Vibrio	11133942, 25982817, 23024139, 2653964, 2653966, 20045025, 2653963, 22975970, 29065131, 16779626, 21722254, 21574085, 2642566, 1452026, 16630011, 25835810, 8805781, 10928374, 18504060, 7504475, 29730005, 1808468, 1808461, 26310305, 28570527, 19503829, 1351603, 16107018, 20561967, 9182114, 25347359, 25048621, 27991578, 8673854, 15533433, 18326198, 8882188, 19062701, 18852282, 1998695, 11995904, 286…
Tateyamaria	17207953, 25755651, 19749035, 22872580
Aeromonas	11016941, 15713456, 11281319, 17998612, 30573107, 14521877, 29530548, 11131892, 10439903, 28622574, 22414930, 3076719, 26549176, 27267601, 12876655, 27959868, 26549172, 16635061, 1452026, 26892795, 19361560, 29136598, 10928374, 29382997, 18493013, 2607994, 28163702, 26029178, 23999062, 28744262, 29702236, 22233514, 23518517, 29702234, 11294356, 9506276, 10405832, 25039322, 24751923, 6372579, 9358…
Thalassospira	24408523, 19666802, 16958915, 29103511, 21602377, 18319483, 27016194, 28812894, 30034985, 27180097, 27305783, 22805854, 23270364, 29775545, 24356981, 25198177, 26846742, 30521589, 19196777, 27827964, 27881538, 28283527, 21562979, 28840714, 17373804, 17267971, 28585283, 30028290, 28700608, 24021727, 26528270, 18445026, 25702315, 25642220, 23209215, 23209216, 25764531, 29870896, 26504814, 30321713,…
Thalassomonas	22315098, 24132729, 15023946, 18450701, 24849732, 24206167, 29353307, 26400666, 25213651, 24664580, 29148365, 24421274, 19329588, 28326069, 16738099, 17177517, 23743010, 11491324, 15388743, 30170056, 23839057, 21131503, 15902469, 16449441, 25727314
Solitalea	30016230, 19567567, 27502113, 27462300, 28235879
Paucisalibacillus	17625195, 20061491, 16902018
Bibersteinia	24629771, 27690193, 28708832, 17392184, 24745347, 20966277, 18179587, 19351048, 22078276, 25480520, 26477829, 22377321, 28645257, 21345625, 30161017, 29848968, 25246231, 22194356, 25302992, 24510449, 29844111, 29377356, 28099077, 24171569, 27445392, 23025980, 29572210, 22738054, 21832104, 30017000, 27224212, 29601780, 23778616, 28112054, 22798357, 23328945
Tabrizicola	29624160, 24158532
Tunicatimonas	21789597, 30038864, 22753528
Spelaeicoccus	23811133
Allokutzneria	25052392, 22410309, 25160509, 23811139
Arenimonas	21890720, 30271388, 25212225, 30453138, 17473240, 28853685, 21930678, 26380644, 27614578, 30040064, 29189891, 19628604, 21194866, 22493175, 29173057, 25795065, 30031308, 25731739, 29745867, 28456894, 18048725, 29975994, 28232824
Methylobacter	29303410, 26176779, 8213050, 12074696, 9851984, 15260347, 20405208, 567955, 19663320, 15688934, 17072536, 29530467, 11114919, 19545267, 3141582, 25381715, 24250784, 19361560, 1879547, 26188050, 26351677, 16636539, 2722742, 24060557, 29717860, 22569892, 16416316, 25048212, 19302097, 16364606, 22189496, 16420487, 27458438, 16104854, 11375143, 28213705, 23056459, 2161900, 21725021, 26468946, 1944030…
Aeribacillus	28493157, 26273259, 28352575, 12785313, 24465777, 28042058, 29429304, 28293826, 23813407, 28097910, 30445178, 23607777, 26599789, 21097624, 28315440, 27215773, 22515599, 26332083, 26243923, 25716145, 27442450, 28426246, 26316637, 25673656, 19700455, 27720758, 23766086, 27382647, 28984237
Sutterella	20400667, 30529583, 29668250, 26486646, 25839332, 29867933, 26663491, 18398204, 29909506, 15388713, 28382453, 27611781, 19712374, 28197578, 29556409, 27956653, 24922509, 26427004, 24086242, 29449892, 28994235, 28219687, 29890316, 30296366, 28740260, 30327643, 22073125, 23554935, 27833600, 23300577, 28801639, 27031373, 30186272, 28249783, 27744637, 28176851, 19249176, 28035686, 28392784, 19542131,…
Tepidiphilus	24048864, 13130025, 21831630, 26773954, 27516519, 18804062, 28487680
Anaeroglobus	22576262, 25156885, 26536303, 27243236, 25814980, 12054267, 28707424, 26461079, 21924182, 16585679
Jonquetella	22878253, 19406777, 23441995, 26320053, 23967406, 29299770, 20079831, 22711299
Fretibacter	26936213, 29266363, 28223972, 26521147, 23934249, 25283067, 26198391, 28320468, 25904141, 26764907, 25139407, 28871594, 23625260, 22493171, 26686411, 26550763, 29765908, 28623321
Tessaracoccus	21053955, 27639709, 28496434, 19669589, 28632118, 18398170, 25052391, 29460205, 29458549, 16902040, 26284034, 26621119, 10319465, 20802058, 30141771, 17392196, 10758865, 29297849, 26869509, 19502351
Nocardia	3183613, 8981343, 10886160, 24455862, 15335193, 2085370, 14870870, 16828508, 11181135, 8284606, 1810422, 27031902, 9276394, 29067187, 24848583, 19112125, 11553556, 9568416, 3279539, 3350793, 7242393, 8763156, 29669313, 12681430, 9459411, 22805807, 9367457, 28951103, 24592763, 952993, 16956490, 28925928, 15385456, 43690, 2405057, 15949008, 22950748, 14742215, 3117770, 21376801, 27696601, 25400961,…
Eggerthia	21112984, 28705984
Pseudolabrys	27660605, 17012581, 27611023, 29545788, 25467117
Profundibacterium	27498967, 29762105, 22685108, 24824636
Rhodanobacter	28126050, 28073405, 27780238, 22843592, 11576682, 22159603, 29089227, 27377624, 24651305, 30500759, 26310302, 25983722, 18048729, 21296929, 26041311, 23408961, 25604344, 29923816, 29957505, 22140175, 22808223, 24894751, 17684255, 23625230, 29941249, 19190698, 27048805, 11931159, 20093025, 26875875, 25001073, 28365339, 16902003, 22988623, 20936473, 22228656, 29720967, 27554147, 26184386, 16280484,…
Panacagrimonas	20437162
Marvinbryantia	29492783, 30546361, 30296366, 25653214, 26379652, 26752409, 29372054, 28219800, 26905582, 30397767, 28965248
Burkholderia	9284132, 24041552, 20181898, 22821944, 14664157, 18355286, 9069537, 18769917, 7727274, 20852798, 28527763, 16136772, 26704787, 22171913, 16845443, 10928371, 10928372, 30565283, 23276769, 21742025, 23092190, 7526797, 28744264, 28848712, 25346775, 17891848, 17050819, 20723574, 20824216, 16545459, 23136943, 21399594, 10635557, 10901256, 25128612, 22546962, 23231488, 21574961, 27495244, 18815829, 195…
Synergistes	7686002, 12624208, 29870963, 17174667, 21889862, 17600538, 22944494, 18771500, 23735790, 23399080, 17675420, 25495866, 28979069, 21562600, 20520652, 19159975, 16099112, 17601727, 16738814, 8633860, 11158354, 19426923, 18634922, 10966414, 16891512, 7665380, 16000454, 22443591, 17631395, 25225610, 19702957, 19131319, 9212428, 18768595, 19722792, 26773324, 16011748, 25452280, 30257789, 17345134, 294…
Saccharina	25661813, 30116038, 22941421, 29587830, 29173631, 23852092, 30054912, 23131625, 24444900, 21918837, 22277213
Tropicimonas	26025945, 28866994, 22140172, 19196783, 27902182, 21551334, 26297482
Bosea	24292378, 18273068, 29682167, 27843089, 14529188, 17706908, 19648350, 22534290, 16597941, 25011928, 22155761, 28664321, 14602635, 29169139, 30524385, 29691611, 16598639, 28058637, 26924237, 22806857, 26903368, 26382584, 18952881, 20519908, 23972399, 21566369, 22534119, 25146193, 16793234, 9924825, 15084508, 27330861, 25603982, 20113355, 21424822, 28516483, 28032205, 13130002, 8655564, 20675088, 1…
Myroides	21571938, 24429289, 22535932, 19201976, 24805263, 26984839, 9420049, 28708872, 23307835, 29543526, 22074685, 28174040, 24960292, 26669295, 23315267, 29797432, 29146839, 26255032, 26276159, 25306907, 24806817, 26758181, 25023905, 26257915, 11030433, 29849466, 23934247, 20172021, 29054666, 26132910, 27052863, 21686169, 24395383, 26130883, 10716558, 26469134, 9721639, 22099498, 16902031, 27796642, 1…
Pseudokineococcus	27283019, 28848538, 21112988, 28879845
Ochrobactrum	22210211, 22191218, 11467833, 22642383, 16672529, 29438823, 29111479, 9509845, 24704914, 16211382, 27581188, 20303688, 10379365, 19941033, 21983703, 14499994, 19646181, 28916147, 14612229, 10919805, 26077118, 19426277, 29413920, 29513928, 28330215, 24992533, 17162944, 29359698, 25775430, 22498316, 19302927, 30300740, 16307869, 19720525, 15955066, 24155944, 22579404, 25938806, 22766402, 28923075, …
Soonwooa	25194259, 19819990, 29058660
Saccharospirillum	17684259, 17911313, 30016235, 12807182, 16904280, 20363931, 23132551, 28675353, 19502320
Craurococcus	29688047, 24083578, 21861775, 10481044, 27225458, 22748182, 9290645, 10476065, 17643894, 7601135, 11985599, 19763419, 28401464, 22987404, 22328251, 22805929, 27819493, 23543438, 21590290, 25940326, 1510676, 24492256, 17328744, 16699566, 23072646, 17610323, 8220474, 28954642, 16403866, 9734062, 11135113, 17342049, 15465826
Sphaerotilus	22940182, 24509822, 15066840, 18786690, 25098830, 8688004, 12691883, 16332816, 12902230, 25666377, 16337255, 19345486, 25844473, 8573492, 19548613, 27696336, 29453262, 14607370, 30449766, 18548660, 21095202, 12361261, 25533039, 25106470, 18215460, 12216666, 22120124, 14637348, 17396407, 8350878, 9692196, 21829092, 18071254, 19190402, 16349191, 17371322, 15774654, 9464396, 16347588, 11999428, 1634…
Brevundimonas	15000562, 14751311, 28964859, 17705249, 20712347, 28757022, 16614859, 25561000, 30190715, 29717640, 22386675, 12396352, 12639746, 30166195, 25491754, 11157226, 19685239, 20303688, 21228890, 19060052, 29466772, 22120807, 30191430, 26077118, 21740029, 22141318, 21046339, 28238372, 8824148, 29550118, 29719788, 18676485, 23711394, 27380235, 30120527, 24332829, 19767362, 26273260, 19351561, 28173799, …
Cryomorpha	23990655, 17012554, 16166730, 29205136, 25740409, 13130017, 28261166, 27059936, 22753526, 19654361, 22081717, 18572341, 27373073, 28594872, 22707538, 15879232, 28593834
Acaricomes	18763041, 16449459
Kutzneria	17190458, 28628093, 30574264, 7537071, 22328609, 25184411, 26354083, 8085797, 16441076, 10826820, 28751378
Allisonella	12583709, 23638162, 19662514, 24817204, 30086169, 17635552
Rhodopseudomonas	314820, 11467938, 10518617, 15843928, 10613868, 25487741, 1560469, 12021805, 24425398, 6757682, 1660005, 25263905, 29184014, 7547861, 6755225, 22159889, 3268290, 112359, 24301602, 10417411, 19954238, 22182773, 9159480, 21939699, 18590317, 8269946, 11518335, 7819244, 10736158, 21362064, 24816113, 24429662, 8384491, 22432292, 8218894, 20447994, 19420716, 3350797, 29874087, 21873238, 16223719, 21161…
Motilibacter	29479697, 27888457, 23667142
Nubsella	23456708, 18319463
Proteiniclasticum	19915115, 30086526, 24048874, 27400733, 27052377, 27042212
Cycloclasticus	26485443, 28484435, 28628098, 23937111, 26992747, 28119669, 16715402, 22407688, 11976106, 30045488, 18430013, 7857792, 30301032, 9311141, 18366740, 8787414, 27671845, 23788333, 9835552, 11722910, 22226948, 12834291, 20541115, 28802691, 28283527, 9797308, 14602629, 28585283, 28861063, 17227422, 17803779, 29898595, 23087678, 27681918, 25869427, 18445026, 25156140, 23052927, 12039743, 9758817, 16104…
Methyloferula	21097638, 27199265, 24986354, 29544100, 25745010, 26838340, 29729538
Propionispora	15360276, 26563549, 27340074, 11081792, 15143048, 15665451
Brevibacterium	16569616, 23667564, 15610431, 22868144, 8161820, 10361681, 1668749, 28326074, 15817448, 11729261, 1366813, 30265895, 12696953, 23124230, 28855939, 6423939, 16717409, 21300550, 21278274, 9611761, 2846755, 16703303, 16678143, 25064656, 17721298, 17490609, 12087539, 1471439, 106219, 28441599, 10404334, 25087479, 30246770, 11440122, 17619188, 18521590, 25173677, 19251895, 8365816, 6806574, 8938050, 1…
Skermania	30560472, 20453316, 12469948, 9669877, 15879280, 19643882, 8995814
Paraferrimonas	17625182, 29039303, 25096326
Microaerobacter	20358237
Hwanghaeicola	24824636, 22685108, 25524421, 27498967
Sulfobacillus	24117601, 18512002, 27376793, 19137712, 28008327, 27585271, 9872756, 20890755, 17025172, 26677108, 11284202, 22232899, 11837292, 27393997, 9603832, 18157706, 25844467, 25844468, 28260145, 28066365, 8357617, 13130044, 15747232, 19764614, 21914875, 15818559, 21862325, 28710989, 15085303, 15352055, 29154092, 15774689, 28529505, 12802481, 18297864, 16627651, 28017522, 26151655, 1689675, 19039582, 276…
Methylomonas	24962633, 22564190, 29354384, 9851984, 21724892, 30631317, 21984674, 7857792, 22429394, 21576868, 16871808, 6799757, 27776976, 2168380, 1908211, 10418139, 15933032, 29022063, 28956349, 17103157, 12353882, 16269723, 30319568, 2036010, 2505762, 17205804, 23835752, 9275277, 15697206, 30408509, 22446309, 26161079, 24408530, 29785845, 185500, 10583965, 11400051, 18607374, 24858562, 16345280, 16269705,…
p-75-a5	21398506, 1967880, 8195132, 18367279, 1348957, 8440088, 11735405, 9108268, 10633093, 16524673, 14609326, 12741840, 28765173, 10529358, 14607838, 17002374, 16043253, 1932008, 17136571, 19647428, 18048754, 8639488, 7814560, 7556654, 7622565, 10753950, 12093271, 26484314, 8075217, 11724577, 10504244, 1348187, 30402473, 3060358, 16912048, 8464892, 26638894, 12643543, 27655482, 12475220, 8798497, 2294…
Scardovia	19121067, 30049240, 28724921, 20139283, 27660160, 28858630, 30300382, 28764658, 30034639, 17625172, 28930642, 28507066, 25485279, 25933689, 18723652, 22824582, 24504329, 12054242, 29355414, 29917306, 22837552, 29855347, 28839520, 29355418, 21289150, 21868693, 27595541, 25678835, 30088332, 19567560, 29969843, 26912138, 27093794, 24427111, 26784334, 25977411, 22432048, 19494490, 30249499, 27446019,…
Elstera	27832517, 21948090, 24002472
Rhizorhapis	24436067, 25385991
Psychrilyobacter	21638112, 29121118, 29587830, 29643283, 30051650, 22429335, 21918576, 19244428
Asaccharospora	24480908
Lonepinella	29576947, 16193308
Desulfofustis	9435068, 26391805, 8863436, 30502733, 27709287, 25278560
Aetherobacter	26637815, 26617065
Actibacterium	25150887, 22228661, 26012580, 27031530, 29039308, 24929932
Prochlorococcus	27902845, 17640832, 26626911, 16348898, 26631221, 23199136, 19336405, 21153675, 15590777, 28721457, 17041154, 23703908, 23647921, 9452521, 30137302, 23038177, 23950996, 28889741, 27788196, 24477198, 18487411, 15263091, 11904298, 17941988, 24389411, 11872466, 16156724, 17951444, 26751368, 26310718, 16926242, 28056772, 22522678, 9293012, 15693943, 10725393, 25041521, 18586962, 18252824, 20393571, 2…
Halotalea	21038149, 26380640, 23757234, 19656941, 22160899
Marinilactibacillus	26678130, 15653899, 26875822, 21440945, 20229220, 24463156, 25496341, 19712305, 12807191, 20222967, 17309509, 16014503, 26432602, 15545487, 22063480, 19694787, 25462931, 25886017
Planifilum	20400666, 16166716, 29685214, 19602015, 17684270, 23024147, 25240290, 23912720, 19244421, 22922537
Yimella	27469463, 22389286, 28629492, 20562243, 19656924, 22798654
Donghicola	26311168, 21800148, 28840796, 19528201, 19897619, 25724746, 24425741, 25278561, 17684258, 28209825, 27694241, 17220445, 24844264, 29160201, 25754549
Desulfocurvus	23584771, 21873514, 19643880, 29749561, 28929287
Heliophilum	16914272, 17906152, 15170240, 8952943, 9297464, 20094790, 15668003
Arhodomonas	23132551, 8347510, 25293792, 27470064, 25149520, 24747894, 23292008, 17911316, 22885747
Natronocella	17379725, 20971833
Aquincola	22455373, 23354715, 25503317, 22752178, 29485713, 23942876, 21742915, 18451050, 25911482, 29442129, 22194447, 19567574, 23873782, 17551046, 19928956, 22177017, 30533659
Pelistega	15653883, 24436068, 11837301, 17518419, 26449759, 9731281, 19840176, 24581117, 16166666
Reinekea	25211053, 28119669, 17684259, 25036974, 26518601, 24725270, 15143005, 20081022, 19700452, 17911313
Desulfotomaculum	22956355, 24509822, 30528014, 27473224, 9336920, 25273230, 16011754, 16579451, 16346839, 8150266, 10919837, 17082399, 26454174, 23408247, 20380433, 1510551, 18636591, 16180411, 13130030, 25325382, 18398178, 17418880, 12197947, 8368842, 9732438, 3204069, 25048294, 26465349, 26925055, 77605, 28133370, 11931147, 22908009, 651683, 22363336, 25228086, 21785985, 26388850, 25007438, 16585677, 16348538, …
Oxalophagus	21695788, 9542085, 7981107
Fulvibacter	22904231, 18599714
Thermocrinis	15747232, 12215816, 27379049, 26419502, 15179606, 19651724, 11594618, 19196273, 18208351, 30404970, 11679343, 23755042, 18318711
Desulfoluna	28618195, 18398177, 19605712
Christensenella	28522995, 29668250, 29113689, 30290268, 28870230, 28742883, 21357455, 29084074, 28219800, 29867803, 28526795, 29388394, 29176587, 27408737, 28588204, 29298003, 28856906, 30146296, 30582442, 29559675, 28484247, 28429209, 30233503, 28104981, 30323800, 28082495, 28286022, 29662480, 30555451, 28510800, 30358163, 29514953, 27356770, 27185560, 29764499, 30405569, 29269490, 28979254, 30013529, 30525950,…
Nibribacter	23934250, 29549616
Oscillibacter	30519273, 26081163, 29562351, 26293474, 28590950, 27877168, 28219800, 29465126, 24954845, 19654357, 26712550, 26067477, 29797022, 24113824, 24352967, 29477528, 23578222, 29205130, 25727666, 28261164, 27471110, 23024142, 30481335, 27305897, 26135201, 24888394, 30559716, 30314483, 25409177, 30611080, 29088530, 24556223, 27833598, 29270816, 28094305, 30430918, 27939319, 30160114, 29873488, 29298003,…
Filifactor	27642101, 20728711, 29377528, 24098460, 12823804, 22870235, 26177212, 25280920, 26198391, 26442950, 22326171, 27638863, 12749914, 17174667, 24579762, 29259328, 15329567, 16982268, 24671083, 29855347, 25678835, 25329160, 25814980, 28460249, 27224567, 26416306, 28707424, 27647870, 27737357, 19426923, 29081982, 27520811, 23538426, 26843282, 28534880, 24303924, 16390335, 26150453, 22244629, 26351631,…
Pelagicoccus	17625161, 27959775
Actinopolyspora	25429761, 22872369, 26812900, 23667146, 20729305, 24307879, 24860112, 23800234, 23754661, 23396724, 25250723, 19590809, 19228040, 26050246, 23196893, 24136565, 23912445, 11685374, 21870828
Lacibacterium	24002472
Terrabacter	9336889, 10028252, 16232898, 11322788, 12117055, 11472938, 28379546, 29721830, 20622122, 18952799, 15717172, 28161485, 12163007, 17868985, 19605729, 27010209, 18450693, 25006219, 18441103, 10758878, 30269215, 9734018, 12583723, 9336932, 18048726, 25335763, 16272392, 12224629, 16775784, 22450790, 9542088, 12147464, 18319451, 27760679, 17766880, 28633513, 17012564, 15927057, 25162061, 15023982, 162…
Neptunomonas	15727155, 25563909, 26585344, 18554784, 22199221, 18398184, 16104865, 22904225, 25085876, 29018895, 22685102, 18175678, 23521397, 25038887, 12834291, 28802691, 16343332, 26838035, 19801396, 29187706, 25487119, 16280482, 23052927, 9872786
Chiayiivirga	23475342, 27108138
Fluviimonas	23687060, 24994775, 26341781
Allobaculum	29521393, 23183985, 27924082, 30589437, 30168039, 29995048, 24952588, 26423887, 21822435, 22909308, 28445967, 29705422, 29659960, 30417952, 25477035, 30404613, 28504567, 26954359, 29382125, 28736992, 29577121, 27121709, 29790949, 30465844, 25320459, 30611080, 28786059, 29852428, 28328972, 28522995, 29760543, 30516001, 30101990, 29707542, 28765642, 27610003, 28706193, 29045670, 23584963, 29867896,…
Cerasibacillus	20512727, 15184128, 15280270, 18231830, 24801155
Thiorhodococcus	16902035, 16315987, 28693683, 17978199, 24812359, 12610722, 9211709, 20513956, 26268573, 28629500
Fructobacillus	23141639, 27637884, 26227611, 30054367, 30269313, 21839382, 28578265, 22217755, 28663705, 23845309, 28966892, 24352296, 21039665, 27776911, 18768629, 30291951, 29472795, 27217364, 21356451, 26715526, 25211052, 19892761, 25783976, 22878556, 21926224, 29796001, 20495031, 23990834, 22979949, 21295428, 19733991, 25846933, 30409220, 22922535
Ureibacillus	27905538, 24012093, 23381385, 24894538, 23448754, 23871253, 16514046, 28482285, 18048747, 23419990, 11718544, 18762416, 16996728, 22614940, 29605704, 17450396, 20513164, 22159635, 21831630, 24768888, 15747232, 18804054, 18406093, 20512727, 23316189, 27465856, 24415499, 29330648, 22041546, 24491829, 25461004, 16247670, 20696567, 25945579, 28501604, 22843574
Aquifex	21138964, 20054113, 12650932, 15705580, 11752797, 10375529, 16256368, 15317481, 15214637, 24292430, 19880599, 16159660, 19846353, 17084377, 15502332, 23169623, 20298817, 18588898, 9685492, 15937186, 18374940, 9873027, 20971847, 16342948, 23988477, 15236599, 17642515, 18060346, 16854235, 12018853, 10484173, 9537320, 17704540, 18155044, 25307893, 22606973, 10027969, 19546212, 12684006, 26649906, 91…
Spongiibacterium	25301541, 30113301, 29955925, 21724954
Lentzea	12361291, 30231959, 7537071, 26377575, 11411672, 23333587, 30206668, 28699251, 28361265, 28400238, 28324230, 29537362, 27546302, 24448628, 22140164, 23718054, 28559882, 25783225, 28699862, 28124037, 27353167, 17684256, 10843077, 10826820, 23686918, 28119973, 28406069
Pyropia	27231344, 29755207, 23536760, 25708049, 28185041, 29728789, 26988643, 24840921, 30017927, 29696549, 24736124, 24149658, 29327928, 29018895, 28553576
Methylotenera	29753825, 28920165, 22429394, 19474813, 21764938, 26397118, 27925498, 23637924, 30048866, 19332812, 27009775, 29340714, 29117591, 30235605, 30556308, 17158982, 27795895, 28861051, 28839519, 29997591, 21622745, 25494536, 29475109, 25333464, 25799109, 23765891, 21335496, 30411293, 28512710, 25755930, 25436252, 29980069
Virgibacillus	19459062, 29397488, 19651717, 16738118, 21764932, 22622623, 12807189, 11491334, 26520833, 16732461, 23949950, 23306353, 21441379, 28592721, 22041546, 26894235, 19528178, 24031991, 20947343, 24801155, 21239563, 25604343, 19037673, 30056372, 24714029, 20228217, 28246965, 28857029, 20955191, 29688169, 23504972, 26693281, 17995713, 25286020, 26649181, 21056781, 27052702, 27106264, 28940222, 19191973,…
Pontibacillus	30524874, 20833883, 15653871, 27381178, 20066169, 26561516, 19654352, 26933936, 25368138, 19542115, 28177800, 18541011, 23949950
Telmatocola	27902209, 22529844
Roseibium	28857737, 17473266, 11155991, 16514028, 17142374, 16261856, 21600718, 24867169, 12710626
Roseovarius	10028255, 20601488, 25872958, 28840796, 30297608, 29260386, 22970188, 18500026, 20851912, 26012580, 24973516, 17425660, 24844264, 27992100, 22430766, 25205799, 23132551, 26210496, 23578374, 16014488, 30591820, 22941298, 27665455, 30353463, 26374629, 24384627, 19625435, 16280500, 29290092, 29664362, 25048211, 24488274, 28860240, 26498445, 22526798, 20880330, 26410220, 23828179, 16283687, 29932394,…
Gemmatimonas	27611023, 24671113, 19402426, 12892144, 27524985, 23756871, 27216530, 28484799, 27401973, 19302540, 27194597, 24871319, 29472894, 26356186, 27481285, 23762857, 24056471, 26636755, 15559969, 28093673, 30347345, 30269849, 25281372, 29458671, 21802196, 22806836, 28232824, 29852448, 26579095, 28389533
Pilimelia	27151174
Zinderia	23574391, 30058755
Panax	30543483, 22102695, 24783517, 19420748, 17090112, 26111850, 26033328, 28008248, 25958701, 28527763, 29614961, 28545250, 16643869, 15474561, 17033078, 24243611, 26649061, 28413322, 28914759, 26890788, 30503788, 23209247, 30095259, 26199552, 28256039, 29450757, 28505549, 30352295, 26494255, 29719788, 29748959, 26637822, 24936711, 29484884, 9821663, 23625230, 27357576, 20554187, 30352358, 15241894, …
Fusobacterium	9920133, 15780418, 10543789, 2244788, 2256505, 7560387, 21722256, 19712374, 25356344, 12877258, 7524793, 2877431, 24814979, 2131168, 28235227, 1989117, 1455628, 29054895, 23153522, 19426276, 19491663, 27558278, 18355603, 22169888, 2241555, 2636259, 18400025, 8667406, 21738596, 23438051, 16345692, 25796133, 9663117, 26606331, 26238090, 26117393, 26150453, 30370192, 25937315, 15131205, 24638139, 15…
Methylovorus	23736896, 16404155, 12442897, 21148725, 18175924, 24271187, 19474813, 21764938, 23865613, 21622745, 17284842, 26728286, 19700551, 23828377, 21335496, 22272111, 25423731, 25436252, 16336785
Rhizobacter	22866543, 28593515, 27848154, 27259668, 21294872, 26868002, 23933805, 20833430, 25538687, 29161274, 29558512, 21071871, 25783487, 30215127, 28939304, 30233510, 28744428, 20222546, 22812443, 23822616, 29549101, 28060404, 24598995, 24175423, 24175421, 27900438, 26773835, 30508393, 22806160, 25139310, 28756346, 19732350, 29551214, 25231840, 11372657, 28498521, 15357733, 23100680, 24992533, 25389149,…
Okibacterium	12054268, 15128517, 18523172, 25566956
Halochromatium	25872957, 19620368, 25916149, 9828415, 19175677, 25346247, 17633417, 17766881, 15946297, 23237619, 23455488
Anaerobacterium	30124399, 24425743, 29101192
Variovorax	14740724, 14760695, 25542203, 22981745, 15162394, 27610105, 23772073, 27034019, 25784919, 30323795, 20146937, 21948092, 22563908, 30146618, 25381572, 27447799, 28062224, 26209671, 16011760, 28397264, 16981709, 24565804, 18279342, 9299704, 29124413, 28526789, 15691947, 26073999, 24839213, 26222828, 26109003, 27343076, 24430482, 29536268, 29442257, 26114111, 16007568, 23192768, 18373685, 27151239, …
Salmonella	24829562, 7487046, 26866925, 12430690, 14577015, 11131890, 15621426, 23920400, 24973023, 10097674, 24888884, 1902205, 17383850, 1383804, 25835810, 18646451, 12067736, 18504062, 10928375, 18504060, 10928373, 12630719, 16410824, 18086808, 14988601, 21300554, 20668668, 24112569, 27864173, 24112565, 24112566, 28578053, 2124133, 7994120, 29134588, 18463566, 18204084, 26224245, 27991578, 9176117, 79394…
Alkalibacterium	21296925, 26678130, 29550118, 17889384, 15653899, 22843725, 21440945, 19406822, 18398191, 12807191, 20222967, 16014503, 17309509, 28285451, 26432602, 26915906, 16014476, 15545487, 12807205, 25886017, 25393163, 20695891, 25742979, 11414268
Kineosporia	27194597, 28729667, 22544785, 16738104, 11204769, 21610715, 11391461, 9828426, 27502175, 28361265, 19244439, 28857735, 19643874, 7557309, 18599689, 21112988
Aggregicoccus	30113300, 24591423
Schwartzia	21598111, 25814980, 29113689, 21140219, 8995818, 10464949
Citreimonas	24425741, 17158980, 19622639
Volucribacter	28301245, 15143029, 19329598, 19732214, 19573597
Borrelia	15247617, 17030908, 9284133, 12812342, 27922802, 8323057, 16918390, 12182387, 18378636, 2522942, 22679888, 18086805, 22679887, 1808467, 23837798, 11712430, 28319627, 20514140, 7939436, 8975935, 9008287, 9008282, 21637808, 1775399, 12065486, 8980295, 8688460, 29535640, 2365463, 8535370, 11895980, 28736193, 8586679, 8968914, 28378988, 8968916, 11173486, 16946255, 11254574, 12015149, 9310938, 113904…
Aquiflexum	23609187, 20371870, 22647459, 22081718, 23064355, 24186471, 21551330, 15545480, 23882943, 24315494
Acetoanaerobium	29860195, 26465801, 29741843, 27902180, 21601444, 27042212, 24402416, 25948619
Asticcacaulis	17160360, 19137341, 25028422, 26106381, 18676485, 16957103, 25362067, 10319468, 28104475, 16252134, 11285507, 25205798, 15879262, 21705585, 11211267, 16556992, 22949633, 25199878, 30603770, 23687055, 28660691, 30533652
Rhodoferax	24742179, 22538648, 12089030, 24408525, 29354384, 7574702, 20718291, 19671731, 15340780, 12925788, 22078254, 12902230, 12807184, 29762699, 29945048, 28956356, 23176465, 28412534, 22207294, 23038171, 21174974, 25981993, 16598631, 19494446, 26187478, 15865149, 7506088, 14997354, 21895915, 21664641, 16604121, 25181571, 17064267, 16309387, 17406774, 23160129, 23706914, 11571165, 21286787, 16269785, 2…
Acholeplasma	3384931, 8161186, 8378995, 394695, 8193124, 7577975, 9828421, 35239, 16557990, 1462726, 20495768, 3326249, 16698795, 2352496, 7655655, 17267242, 8863413, 2214893, 1281149, 8863414, 9168906, 27067447, 2822609, 18217348, 24158107, 2817215, 15765878, 16470366, 28993557, 11685510, 8142444, 9336930, 960549, 10471588, 3146169, 1390103, 9443602, 22192198, 8347505, 9879529, 15006769, 25059705, 9044715, 6…
Pseudoramibacter	19426923, 27135405, 26187422, 19039610, 21689545, 29416558, 26442950, 15695690, 8863439, 22548063, 21523229, 17600539, 23845046, 22403423, 22443347, 29225362, 9310640, 24461411, 28011128, 11155173, 29765908, 30034526, 19540450, 18385433, 15107645, 18820906, 19722792, 14651280, 22367938, 10791707, 24767562, 28013413, 25892512, 28050984, 29768437, 27224567, 10939665, 17949344, 25638530, 11699590, 1…
Serinibacter	20173007, 19628613, 25604338
Acidiphilium	15676194, 16204508, 24139104, 18512002, 26045157, 26306550, 23485423, 7764274, 24740277, 19319595, 12382119, 11722543, 12855721, 21914891, 20111865, 26677108, 16473774, 21705214, 22335116, 25273513, 18487393, 18586975, 23835745, 27277134, 12177739, 7517131, 9828441, 24714029, 16965358, 17910480, 19712391, 24755961, 17975731, 22544246, 21357431, 25347960, 21862325, 23251687, 22261660, 17643894, 16…
Aciditerrimonas	20639230, 30369115, 29116331, 29657124, 25979900
Holophaga	26674678, 10555343, 15250882, 23921182, 24967593, 15128517, 10966414, 9252585, 11016691, 30086526, 7813485, 8085918, 18814953, 15467789, 18984699, 18450699, 11207739, 30325293, 28017418
Fimbriimonas	22527625, 27524305, 27611033
Confluentimicrobium	26311461, 25150887
Melaminivora	28895512, 29111968
Aestuariivita	24899654, 26297013, 29809121
Shuttleworthia	29214491, 29331466, 24504329, 27759406, 19722792, 29703763, 30551430, 28762001, 17949344, 29670544, 12361248
Dehalobacter	16329975, 14706755, 20041951, 25812812, 21732639, 23777715, 10939657, 22635995, 28424844, 16391074, 19709202, 29040474, 23423867, 24392834, 27898054, 27452500, 20100182, 10664879, 9531632, 22743203, 22295086, 23057686, 23995979, 29686799, 30369910, 22432919, 27909745, 26324852, 12143992, 25610435, 26508873, 28102587, 24428759, 27720723, 28213734, 27065994, 30371071, 17123579, 19501382, 28588204, …
Angustibacter	28857735, 23288302, 22544785, 29435598, 29717852, 19946054, 27502175, 28361265
Temperatibacter	24944335
Natranaerobius	18378586, 23859946, 17978210, 29218041, 19605718, 19708921
Gibbsiella	24069601, 25107271, 30625111, 29028005, 29378627, 23264501, 26071988, 26978486, 27227694, 22500952, 21115313, 26432794, 24374865
Orenia	27943672, 27565620, 10758881, 25371329
Thermoflavimicrobium	19623902, 15653907, 19244421
Thermomicrobium	8990285, 10744956, 22234537, 27505347, 19148287, 24814334, 1368714, 12031468, 26626227, 22774932, 24623822, 1693658, 26374291
Mesocricetibacter	29385897, 25082850
Alicycliphilus	27638455, 19629470, 28895512, 28299401, 21841031, 27522205, 23907812, 23825601, 27490553, 25977262, 30046860, 29030443, 27170320, 18791031, 28384499, 26960320, 27453498, 25763990, 25212224, 23592331, 25498603, 22866576, 12661531, 23321665, 23919996, 18218955, 30147191, 17386037, 21742888
Caldicellulosiruptor	8076802, 18523201, 23714229, 19016484, 17503035, 19534765, 29555111, 18776029, 25958149, 29859603, 20023107, 29468112, 25127169, 26257364, 25157080, 23484123, 30337960, 24118059, 26215346, 25342112, 28479043, 19577189, 9542080, 11327112, 21216991, 23801120, 21498747, 26203301, 26273605, 25997396, 28444450, 23665687, 23345010, 23448304, 27258548, 21192828, 9493383, 21267762, 24920960, 19465524, 26…
Nostoc	23963952, 28543536, 27026262, 20949048, 22582897, 10858513, 24737795, 29550571, 20459320, 18045384, 24159688, 23142489, 17935705, 24165141, 25488296, 27542935, 20572679, 24500483, 25772678, 27004456, 25496470, 24384747, 7899510, 16122937, 9090872, 24998434, 11526056, 21296589, 27614467, 26256632, 22592539, 11320510, 17504482, 26220092, 7934891, 26695179, 29920163, 25940326, 23524669, 21204939, 23…
Laceyella	26861852, 24048866, 19623902, 25991661, 24402366, 26555161, 21317276, 15653907, 16292555, 24084004, 19915116, 28820123, 23728377, 26296612, 19244421, 19302504
Joostella	22843717, 24126635, 24642097, 26059469, 24912822, 23416571, 20820783, 29397428, 18523183, 22707529, 29778143
Azonexus	27242768, 28110226, 27526087, 27100531, 29220810, 10758872, 24905407, 19921177
Friedmanniella	10555348, 20038486, 22941301, 27169592, 9103610, 17392196, 27283019, 29878113, 18974950, 10319465, 14657135, 28664321, 20525813, 10826805, 10758865, 10028260, 26873462
Mobilicoccus	21282898, 23176186, 28671530, 25751159
Butyricimonas	25830028, 29686799, 25839332, 29906725, 30584647, 23567695, 29275129, 29180991, 29157127, 28919891, 28369341, 29665619, 19542124, 27408738, 29890316, 28455781, 29059247, 21527349, 30228282, 20671088, 21859465, 24903545, 26298698, 29867803, 28070463, 27668083, 28650341, 28078038, 30217037, 23700436, 30283432, 29462845, 30270610, 26480660, 30210477, 25273987, 29088530
Flindersiella	22976339, 26297147, 20889769
Marinitoga	12148648, 15747232, 23179593, 17576518, 15879258, 27601246, 15717222, 23045491, 11321096, 17329770, 19749030, 25630351
Sandaracinobacter	10981829, 27682119, 25265593, 16204504, 9729607, 9336925, 28181806, 21576850, 16585705
Rubrivivax	15056899, 30572055, 13130021, 30597313, 12052682, 7589500, 19567574, 8573492, 9286973, 25388363, 16166689, 24271822, 21478355, 17428435, 7819244, 7506088, 10319477, 7559566, 15948965, 26232748, 24941957, 21590288, 8300574, 16627642, 12081951, 12892145, 19820094, 11313347, 17530778, 23989975, 11356065, 26005435, 11343129, 11406579, 17905581, 18069321, 23666086, 8598273, 12000965, 25521132, 1548828…
Glaciihabitans	26296577, 24158943, 29717852
Rhodothalassium	17643894, 11287156, 25244028, 9734033, 23265196
Cocleimonas	20348322, 29851374
Dunaliella	28625840, 23645384, 24424376, 30470898, 25476355, 26492256, 18461318, 15955603, 16806394, 27450336, 18939768, 22715026, 21909669, 22362598, 27409043, 24507139, 24125869, 22245535, 25116056, 27025661, 24211563, 23722502, 27135411, 25006681, 14977364, 29435432, 20926505, 16885283, 17644297, 22644065, 12487021, 25012145, 30274720, 17483801, 24957182, 25958694, 24092450, 17066930, 18383244, 30393297,…
Xylanibacterium	15280318, 15143008, 15023975
Thiohalocapsa	21776027, 25872957, 9828415, 19620368, 24976102
Knoellia	28848538, 21075932, 25590873, 25747513, 21441369, 26297674, 11837319, 21421930, 18048726, 17922759, 19605729, 18048739, 27562599
Pandoraea	14529188, 18785656, 26935879, 30240837, 17526697, 12843108, 26996269, 29665388, 18280146, 14532197, 28919016, 11958620, 28336132, 28463567, 19741077, 25956777, 23877715, 18065662, 25356323, 29056926, 30095492, 14690389, 28173787, 22808223, 27902193, 10758901, 26603120, 24145919, 29719788, 16386966, 17680678, 26742625, 19365620, 21995752, 26491984, 26114111, 22986586, 27267599, 29443091, 26393955,…
Paenochrobactrum	24554640, 19684318
Phaseolibacter	28025221, 22407791, 23832968
Salirhabdus	17625195, 24002474, 28945542
Providencia	7034653, 8331084, 3263352, 2174868, 29183546, 8077990, 28065266, 7660859, 12796820, 16339844, 1865888, 23445708, 7811005, 2086221, 8522464, 9635237, 2166077, 18493013, 23505696, 8880546, 24010842, 10614954, 6205523, 1909615, 11118847, 23163869, 21298391, 29682537, 29193200, 8486563, 24426112, 26851782, 30364596, 9832268, 3142012, 12693558, 22290972, 15058814, 15854616, 2786520, 15854614, 6104464,…
Tropheryma	28859349, 11262205, 19685089, 28966453, 9854081, 12709337, 21686811, 9732952, 15638838, 26886813, 23350001, 16830093, 9350723, 10091107, 25567228, 18500934, 10809715, 12428795, 25910853, 16038747, 15084504, 15823686, 17613996, 8964398, 24478415, 15207065, 18291339, 9646112, 12547551, 7542271, 23318112, 11764080, 18077362, 9135536, 12860154, 25480453, 10926970, 17804669, 19682383, 12827613, 293819…
Desulfotignum	17952491, 21194714, 28210252, 29259586, 11211256, 11976747, 26391805, 25641701, 18502934, 12732547, 23912114, 18324396, 23793633, 22363336, 28189156, 18048740, 23704177, 28638372, 23949995
Morganella	22700549, 8331084, 3263354, 29183546, 7660859, 16339844, 16629036, 23189003, 9767304, 25449248, 1338041, 28806750, 17074796, 9635237, 25386434, 2166077, 18493013, 10576704, 22192340, 14506014, 25733218, 22346377, 2318539, 11118847, 11101600, 11666790, 9832268, 15637989, 15014062, 12693558, 10404338, 7567314, 18467244, 29796032, 9222068, 30185679, 6330649, 6312395, 21924697, 25049913, 8354306, 327…
Limimonas	22904212
Zobellella	19566718, 29781802, 21097636, 19666728, 16738093, 30229629, 26894618, 21257693, 30266057, 30422104, 26762390, 30311869
Filibacter	19542111, 2452227
Thioploca	10525735, 10188277, 17661287, 14509709, 19334606, 11722903, 23778115, 25701846, 12835839, 16788728, 10388716, 9872789, 10319513, 20455936, 12755720, 26733950, 16989657, 12514020, 25343513
Anoxybacillus	19070660, 23667565, 27012240, 26440561, 26555161, 22363439, 21516359, 28968534, 30265895, 27859397, 29429321, 22448780, 15143046, 23759984, 23324802, 27151781, 15454316, 26067952, 15501671, 23034808, 19700455, 15747232, 28610926, 28302049, 23813407, 24376881, 26634393, 16566854, 25069018, 11155986, 16943008, 19174888, 15388701, 12810270, 15596360, 26476952, 23851093, 26562996, 24603481, 24535161,…
Haliscomenobacter	17473236, 24280055, 12691883, 27194208, 9734027, 30478779, 30022580, 15461396, 29116331, 11491527, 22684213, 29944135, 26702614, 6670407, 21829092, 22878737, 27262549, 12216647, 18048730, 27232409, 11257866, 28691639
Dyella	23435246, 28840798, 18832027, 27611023, 27487774, 19402424, 25073684, 23455431, 29128951, 23742822, 22361962, 29340711, 28802721, 28676797, 22767122, 19620378, 24117771, 24056471, 21296929, 24810316, 29122290, 22363438, 19628591, 27602526, 25604344, 19286795, 29923816, 19763409, 20385103, 28920848, 27287538, 19542132, 20236166, 22808223, 23105069, 16957102, 15774657, 23667147, 28581924, 24831147,…
Oceanibaculum	19542116, 29022547, 19648337, 22765162, 23209207, 15535069, 26956001, 25156140
Neiella	22904222
Achromobacter	24411461, 11734883, 17072536, 9647763, 24250784, 22440828, 23928000, 24468270, 24485300, 870806, 19373499, 27374622, 29787364, 25380873, 29458861, 1190640, 25791931, 1830217, 8055948, 23948567, 25796039, 12827318, 11526136, 15024624, 21865764, 16323802, 15616282, 23741407, 22999604, 19143306, 27933233, 3534769, 19719666, 21112073, 16302068, 27783449, 27873565, 28611955, 23369306, 29328931, 283506…
Pelagimonas	22611199
Meiothermus	21225300, 25204578, 20668750, 21326351, 26641475, 15796977, 18989616, 23015191, 18726625, 19712377, 28792366, 25209513, 27832517, 12361269, 23955472, 30250232, 9336933, 19897897, 21487936, 29594967, 9103641, 24215822, 21161323, 29795448, 15747232, 10376835, 18379832, 27365353, 21984420, 9741106, 17579454, 12928867, 15560795, 19767853, 19661497, 27161770, 16423651, 28289730, 19779856, 27830410, 25…
Dethiosulfatibacter	23294245, 28680423, 17911304
Hazenella	23728377, 24907264
Kushneria	22144335, 25631404, 21716683, 19656941, 25944083, 29727556, 19196785, 19783616, 30010522, 22160899
Subdoligranulum	24556223, 30056386, 24833488, 24637601, 30034377, 30456757, 24105841, 26723572, 26663491, 27139888, 29707542, 26712550, 27876778, 25887483, 23960118, 28567446, 23831725, 24173964, 28510800, 29988585, 21441326, 29897524, 24033881, 29573237, 20844866, 16885270, 26366730, 30192713, 27432696
Lacticigenium	19329605
Alkalibacillus	24290621, 24670895, 23541203, 16280503, 19651725, 22887673, 30519656, 17392204, 27757695, 17604989, 16166684, 17027220
Profftia	26615743
Desulfobacter	29303410, 23741864, 29849169, 7601855, 20110731, 16849807, 16011754, 25408313, 2361938, 22039002, 28300407, 29455240, 12957951, 27709287, 21747784, 26359117, 10028263, 7778975, 21194714, 23986751, 27933494, 3204069, 26016655, 8821785, 24565801, 27085098, 26549712, 29308272, 19031865, 22809466, 22908009, 15358490, 26085472, 21071213, 7944370, 10049872, 17449613, 23949995, 16814989, 28574200, 29054…
Spirulina	28543536, 19415773, 20949048, 30219433, 25647023, 24039839, 14693445, 15294440, 25647025, 23121873, 10552882, 23612173, 2114613, 11106627, 28311389, 11134014, 28431534, 21300555, 23518167, 30229911, 29672750, 16005060, 17521357, 22900283, 12615346, 11423424, 23836728, 27790947, 11731916, 23711394, 26220309, 11539519, 23115122, 20139007, 29920163, 8190066, 18194861, 24874081, 6073, 29027201, 18922…
Dokdonia	25862384, 28371138, 27447358, 29601812, 28983723, 28933321, 29458481, 22003006, 26445445, 16751497, 21984677, 21472017, 27293099, 26864904, 16280490, 25136122, 23526944, 17215843, 20228204, 26574687, 20305030, 29570445, 25869362
Dehalococcoides	23204415, 23204411, 15112809, 21732639, 16513756, 16332811, 28533514, 29724849, 26111261, 15574933, 19657371, 24463969, 25909816, 15205409, 12571022, 22635995, 28238079, 16391074, 24676731, 17768618, 15345412, 21228894, 28631290, 15466590, 24220761, 19174908, 22044603, 10664879, 29195092, 30519233, 22888191, 12674344, 18729735, 29069488, 27909745, 25610435, 22179257, 15637277, 27829029, 27720723,…
Thermoanaerobacterium	29409691, 24413919, 16348890, 16470371, 20472726, 21381001, 19016484, 16983198, 21192004, 8968953, 21317247, 21380775, 8576036, 26535965, 28057375, 10878123, 15747232, 11170479, 21962537, 19178182, 23899575, 17644590, 29619085, 10951207, 9286998, 11943149, 7574610, 21691041, 20637604, 27694237, 11327112, 8879252, 11856846, 22012653, 10049399, 19919544, 8626279, 9654055, 26111937, 19648238, 292904…
Marinobacterium	29303694, 20154332, 19643903, 27215915, 22328757, 16400986, 18175703, 27915388, 17625212, 11097944, 19767363, 22872580, 16104865, 21675219, 19406814, 22245906, 27265099, 18175678, 28120312, 29499777, 26812956, 25641701, 19634471, 25038887, 28422054, 30566074, 12054233, 30123980, 16280482, 9103623, 20512738, 12755717, 17873837, 27845498, 21399677, 22990873, 25217624, 19534134
Alishewanella	28881274, 23764571, 29628090, 22406862, 28024528, 25970606, 28612170, 19897613, 22003035, 28087527, 12361297, 22159733, 26195600, 25371316, 28177786, 27499827, 29929096, 17911314, 30147685, 29111971, 23689942, 19620373, 19196789, 16957117, 23934491, 30602233, 22933763, 22461542, 10843055, 22089388, 25142348, 22965096
Olivibacter	25197463, 26432804, 28211312, 28577180, 18450700, 25770962, 21257685, 30123206, 29944109, 28177786, 28466204, 17267986, 26751253
Brucella	29106986, 22210211, 8789029, 17369476, 23630962, 30152897, 7653024, 27012238, 27016758, 22169089, 27016751, 23276769, 30275278, 2234867, 25459738, 17014875, 2111058, 28924631, 25546140, 24908638, 12969635, 2105741, 3403757, 21939378, 12445015, 21309464, 25363807, 28767704, 27645563, 30325221, 10574545, 23805193, 15131207, 29984724, 23077474, 25242938, 10996715, 22472910, 12217720, 10762113, 27595…
Gaetbulicola	21685257, 21602362, 19648332, 25024905, 23697809, 20023056
Owenweeksia	22753526, 28962978, 23990655, 28593834, 29205136, 26525158, 25249052, 17937306, 15879232
Thioalkalispira	29116331, 26042094, 30316192, 16102598, 21747784, 18062226, 12508886, 16329914, 17911316, 15315232
Aspromonas	19628604, 17684274
Lebetimonas	28690052, 15653874, 24257443, 25604337
Sulfuricella	30388088, 24509822, 26908287, 27796612, 25017294, 26475581, 23810657, 27170320, 25701846, 25592636, 27838020, 25213915, 29439665, 20081014, 22773644, 28581923
Boseongicola	24824636, 27498967
Kroppenstedtia	27671055, 21856989, 20971832, 29196296, 23728375, 26910402, 29872163
Polaromonas	29620504, 19363075, 30246365, 21286787, 25241172, 20601514, 30045488, 19941653, 27999874, 23637924, 29967598, 17586666, 25640726, 23082176, 25154458, 21837346, 17277060, 19453698, 25566295, 24766451, 21174974, 17159207, 28787681, 19903199, 23354711, 27035483, 10547690, 16604121, 16000770, 18279342, 20549308, 30045527, 17720458, 24283367, 27159736, 17975081, 19457026, 27855668, 24346230, 23045501,…
Simiduia	25149855, 28924190, 24827709, 19654350, 26198024, 18398190, 25773168, 25106923, 27116967, 21669928
Alkalilimnicola	23132551, 19285953, 23497541, 18606739, 24747894, 19959573, 17329775, 29343451, 20453090, 25831529, 22355652, 22404962, 27470064, 24714029, 16491340, 17911316
Pusillimonas	28632113, 30426040, 19749028, 26122887, 21622753, 19720525, 19671719, 24223880, 21257696, 27744638, 24051552, 24428662, 24585374, 29341170, 23417490, 21717340, 23405351, 19685239, 30040394, 24271214, 27933233, 19933592, 25546833, 15879236, 25928424, 23543363, 28091993, 29793204
Pseudotsuga	22986083, 15112061, 24396108, 21222116, 23702643, 11746838, 16345848, 16346200, 8764683
Eubacterium	2095281, 29423216, 27549141, 23387872, 16027144, 10338507, 9693583, 9989667, 1391180, 17298367, 26176779, 27876778, 9055436, 19807780, 8463378, 10809706, 17977475, 10543789, 30527539, 21036996, 1586251, 12656174, 16819952, 10553682, 8107059, 20562281, 19226203, 11872755, 19118407, 18488257, 10319476, 19904524, 2537814, 14761124, 28547773, 2968906, 26336637, 6872878, 2823707, 10204481, 12000829, 2…
Desulfotalea	23523720, 10555345, 15932986, 16922512, 17526788, 16849807, 17329777, 20679093, 15294771, 22809466, 17632124, 19220888, 18499493, 24725436, 15305914, 10473405
Succinatimonas	19749029
Cucumibacter	20817840, 19244448, 18599700
Thioalkalimicrobium	11321103, 29445359, 16804189, 15668017, 28581925, 12768450, 17114324, 27274784, 16329914, 26803795, 12054257, 16102598, 21747784, 28548659, 28093321, 23237619
Rhodocytophaga	19684325
Modicisalibacter	19656941, 23292008, 17911302, 19643876, 22160899
Parafilimonas	27412118, 28693664, 27412336, 24925599
Perlucidibaca	28741994, 18175691, 20601489, 23749278, 26498187, 28412534
Desulfobulbus	26271452, 25600299, 20472728, 9435068, 30528014, 14532064, 16686219, 26198391, 22039002, 16579451, 29610938, 21375703, 8787413, 17575452, 28686895, 21194714, 26209674, 30018612, 3204069, 24710619, 8821785, 8821784, 23115036, 25769827, 25814980, 21785985, 21071213, 23949995, 16814989, 19709210, 17008063, 11351996, 11872492, 8863436, 21611797, 25192994, 28027473, 18331751, 9142739, 17440719, 163493…
Thermodesulfatator	15747232, 27405298, 17576518, 24117886, 14742485, 28741459, 19648352, 21353426
Borreliella	30615582, 29157278, 30327827, 29580205, 28836724, 30206620, 29898997, 28620587
Desulfomonile	16579451, 23032774, 23423867, 27015005, 15381694, 7692834, 25244028, 30176460, 25641701, 11222615, 24973598, 9342885, 10543826, 20491918, 26508873, 29223901, 11321081, 10664879, 9385144, 29783110, 12324358, 24788329
Allobacillus	20511460
Longispora	23606768, 13130047, 16080395, 26294110, 24408527, 7070303, 25018750, 22805815, 28920833, 25424485, 20207801
Bdellovibrio	29089523, 16345299, 29849167, 23227863, 28886689, 14752164, 22319440, 29124413, 24718691, 15057478, 18284687, 21761042, 18631362, 351340, 25380719, 18770593, 19278992, 28812884, 22955231, 16345628, 3276663, 25953741, 19267151, 21515772, 21990613, 8458859, 28871435, 28710792, 15090518, 28053112, 7242394, 28601973, 18297879, 18836011, 29151063, 27487562, 29931749, 11162050, 19319600, 409009, 908416…
Tepidibacillus	27216447, 27406851, 23881258
Globicatella	10028250, 11682529, 10878081, 29255675, 20688411, 22842948, 16505283, 11594605, 10555316, 17654358, 10555324, 28480269, 12571010, 1280253, 28150535, 9226922, 17122015, 27611998, 11060102, 20147641
Lamprocystis	17974211, 19719699, 19004766, 22386960, 17427405, 18062226, 29528404, 23081776, 10049902, 16000760, 27108311
Naumannella	22307502, 28629493, 28792371, 29717852
Bordetella	11133947, 9920131, 9284130, 2174866, 10477570, 21170113, 28478567, 23609510, 19528165, 2558566, 24815403, 1797380, 2549403, 11114913, 9663681, 20722598, 11753211, 21940464, 25633359, 9045838, 16652216, 9686733, 27692981, 16677305, 28238785, 2907704, 3343305, 18683249, 21419155, 17151212, 15764205, 24145447, 1520970, 29387937, 20218342, 12065482, 30154257, 8628495, 25244999, 20181919, 20592326, 11…
Oceaniserpentilla	18768616
Thermosulfidibacter	18319474
Asinibacterium	26676055, 26514371, 23435252
Wenyingzhuangia	25528340, 24096358, 25896307, 28760444, 26687462, 29355636
Gracilibacillus	15093001, 29675845, 19661518, 23866581, 29062488, 15653871, 27572507, 20130690, 17721733, 28857029, 11518322, 18231830, 20512727, 10319508, 21685255, 24558242, 23782323, 11566388, 19542126, 12501437, 23609187, 15773554, 28280541, 29184975, 27264911, 11594596, 18842864, 19671721, 29898106, 16242015, 24801406, 23921649, 18842841, 23942614, 24031575, 16280507, 23949950, 21984665, 24961683, 19037673,…
Aridibacter	28945537, 30616051, 24573163
Trichococcus	12148615, 25600299, 29169020, 20041951, 24554638, 11249023, 19712337, 24809292, 24318281, 19924938, 29996759, 26000766, 19851805, 26973608, 19277769, 25204748, 22524675, 19622668, 23475306, 27406836, 25001226, 23529681, 27614036, 24720223, 28926595, 16957099, 19399495, 20137820, 27870556, 24126154, 30304891, 22678023, 24910308, 26272096, 29417188, 26925033, 20696567, 28299750, 6855918, 30605071
Aneurinibacillus	26808871, 28876357, 11295460, 29741855, 23448754, 19943885, 28299556, 29269072, 11823218, 11096116, 23064342, 11491334, 12201818, 19459932, 26542530, 17720841, 17941826, 24426146, 30591795, 25142210, 25795666, 17150240, 14659681, 23738330, 17498938, 29023528, 12147463, 23885208, 28975457, 28343941, 27330861, 17142913, 27938857, 11279237, 25832555, 28063921, 26934700, 21534461, 26467472, 9573179, …
Pseudorhodoferax	22368172, 25212224, 19625429, 27118727
Sulfurospirillum	14706755, 17908097, 25593246, 24060556, 25579411, 17626425, 25579666, 29631017, 19888999, 28827682, 27274028, 10368167, 15574933, 25682226, 18483736, 14610638, 17144301, 16417505, 23251135, 26983005, 23761284, 29390082, 28987410, 28213734, 19943651, 9336931, 29223901, 29121118, 21824242, 19549936, 25734359, 15321667, 23564266, 16000743, 10672190, 23057686, 19712292, 22864851, 19712392, 11803019, …
Ktedonobacter	19767365, 26040993, 24425739, 26761709, 26560641, 29023520, 28048974, 26825771, 30338698, 25983722, 30242595
Lysinimicrobium	26354549, 21930679, 28875895
Thermovibrio	19507867, 14742477, 15747232, 25286845, 22683810, 17158986, 14532074, 28436819, 29799164, 9828419, 14991422, 25505896, 22140151, 24862554, 12361298, 23170085, 23449845, 14657128
Alysiella	7803932, 15653896, 3687652, 28130266, 23575986, 23028909, 15864755, 26615751, 23041637
Defluviitalea	21515711, 29544798, 23396717, 26590273, 30311433, 29765908
Turicibacter	29040443, 24886293, 29410651, 28701620, 28018327, 17613928, 26025761, 30544856, 27471110, 27013036, 29492783, 28443082, 28070331, 21183674, 29705422, 26461107, 29559675, 30417952, 30397767, 24352967, 23300577, 29703936, 25229475, 30519287, 30250232, 29710384, 26833450, 26839070, 27303373, 29152844, 25678701, 26379652, 28717237, 29372054, 28629758, 24706936, 28870713, 28028611, 29686799, 29270816,…
Trebouxia	25789995, 24903534, 22342877, 22833109, 28206823, 30132152, 15963960, 28410402, 19440984
Lysinibacillus	22956355, 26035128, 29313683, 25621716, 22138982, 22367102, 25514092, 25348875, 25142693, 24565801, 25958262, 28705673, 24888611, 29895347, 24132860, 21724959, 25002432, 21046332, 30421850, 24574297, 24426112, 29359925, 23719930, 23584285, 28330100, 25801104, 23241971, 21671091, 27285458, 19898784, 20130690, 28570897, 23560782, 21681963, 25950407, 28584854, 30198890, 23812821, 28330310, 22561864,…
Nitrincola	19767361, 18972111, 16280482, 29056114, 26481633, 26705145, 22990873
Paraoerskovia	19605707, 23291891
Hansschlegelia	26382584, 30207149, 22247165, 25689050, 17481841, 23625265, 24794985, 20543155
Seinonella	15653907, 19244421
Phycisphaera	27643734, 25404483, 28066382, 24264814, 19700920, 29975994
Runella	28497061, 28676995, 17158973, 29116331, 18661678, 11491527, 27902287, 17978225, 2248690, 10758885
Butyricicoccus	27708624, 29620502, 28740343, 30111703, 29721832, 27876778, 29665619, 29365165, 26758043, 28904330, 27242676, 27484096, 30417112, 29113344, 29222621, 29501802, 27303377, 25007784, 25999470, 28861559, 30239257, 28717237, 28314858, 27453394, 30101990, 19060061, 27142672, 26127013, 30319558, 25179909, 28130771, 28551178, 29545946, 28548573, 27334534, 29497869, 30170079, 27863401
Rhodopirellula	23766281, 26319626, 15621430, 27570520, 28393831, 27594849, 19712292, 15693614, 26253575, 30189561, 24286833, 24286832, 24286831, 28457984, 24549049, 28087803, 17021241, 12835416, 22623273, 21340506, 24052365, 28736039, 23975513, 22311773, 22622812, 24286834, 23293031, 19303037, 29992414, 19502442, 30195168, 24291061, 23812809, 22576374, 19948850, 19725962, 29222603, 23335915, 18340632, 24261830,…
Oxobacter	27600728, 26634756, 25812810, 7981107, 30176455, 23132344, 22848346, 23958081
Acidiferrobacter	25172572, 27055175, 30142431, 28447266, 21311931, 26080105
Maribius	29205137, 29504929, 22685108, 17267963, 27498967
Thermodesulfobium	25370366, 22066948, 21724883, 27995866, 26410691, 12910388, 24115617, 24446065
Raoultella	29930334, 27549141, 20417501, 23643129, 26357998, 25743762, 20080178, 12807183, 24965702, 28115344, 25794144, 27802919, 27556331, 24905728, 29279494, 24594606, 23455339, 22754363, 23992506, 27052863, 27751567, 23451394, 17304624, 26152586, 29623214, 20688512, 22372947, 22163191, 25758649, 30036396, 25012469, 30368690, 29728100, 28681658, 28583384, 26547640, 24069601, 12089029, 29522975, 26019641,…
Geothermobacter	12732575, 11916691, 17981937
Dictyostelium	9028041, 15193148, 29662839, 28696553, 21824247, 29873835, 21078331, 26712555, 22760420, 23457627, 12952059, 7685650, 2854020, 27181169, 20235103, 9511743, 26832786, 19845701, 11854250, 18980612, 29602783, 28499132, 18549456, 26758577, 21040356, 21742906, 1333436, 19748467, 17020586, 7916616, 17178462, 26779131, 27340883, 11832505, 8681950, 23372162, 30165958, 3320060, 10781606, 7578133, 2852300,…
Desulfonatronum	25081260, 18825973, 25967659, 20005702, 28675843, 23881259, 13130014, 25841751, 25273230, 21479878, 25897699, 21747784, 23564266, 23609187, 15879225, 19888546
Aquisphaera	21239565, 23335915
Bulleidia	15206913, 26641451, 30598081, 16013212, 29103706, 20113778, 27988814, 29475865, 28085934, 19141730, 29316741, 10843035, 24759879, 25814980, 24349510, 30038854, 11699590, 26758043
Tepidamorphus	28829015, 20116192, 22021575
Schlesneria	28729667, 25780503, 22740668, 26353777, 17978240
Barrientosiimonas	22389286, 28920829, 26060216
Antarcticimonas	7070303, 25351879, 19851722, 28857028
Agrococcus	26027350, 24519808, 16902012, 26284034, 21695788, 16269673, 27317052, 15574939, 26973601, 27393994, 28621106, 23990916, 22258199, 30158903, 27159736, 23386321, 23814108, 26893037, 30622530, 21815832, 8573501, 17551787, 19060068, 17220448, 20222967, 10425775, 24663116, 19783614, 18842844, 30374333, 26507390, 29876484, 25770962, 20601492, 16104348, 29460205, 12148630
Nevskia	17635537, 30016233, 20584818, 22228670, 10616721, 30506271, 15054677, 29422050, 22742878, 27769187, 18842850, 29131976, 30151056, 18768632, 24844263, 19847422, 17978223, 20437162, 15559969, 23519098, 23087039, 22407788, 22899015, 9572969, 9572968, 15280292, 29852448, 26579095, 18319458
Pelagibius	26296346, 19329613, 22904212
Clostridiisalibacter	22307504, 26245681, 27095453, 26432602, 20173012, 18175684
Rhizomicrobium	20802060, 25761991, 26695154, 28410376, 27902348
Ignavibacterium	27832517, 28648180, 26745393, 30360268, 26546760, 29191308, 25505896, 23297868, 29236008, 26971512, 25105271, 27183234, 26739990, 29975994, 19671715
Plasticicumulans	29221761, 24002473, 20971833, 21455932, 28183066, 24802855
Arthrospira	23802437, 19415773, 24510021, 14740891, 28751049, 28004519, 12514808, 24335507, 21905227, 28158667, 29978380, 28025700, 22292073, 16475798, 15620365, 17722659, 29326676, 20131591, 27262092, 25678338, 28074411, 18207390, 21300555, 22933335, 27884207, 29622214, 9593452, 22361904, 22688899, 16151080, 26819852, 29672750, 28497178, 23563565, 28604646, 26196510, 21296589, 22155210, 23896145, 27067133, …
Trabulsiella	26162887, 28690602, 27595984, 1885744, 30245318, 26477889, 29255490, 26775109, 17392189, 27827448
Thermolithobacter	26388850, 29299839, 29458847, 17021657, 19667386
Thermithiobacillus	26602791, 29208184, 27055175, 21858648, 26873326, 10758854, 30138723
Anaerostipes	29521393, 28740260, 27527070, 28718839, 28751127, 30054365, 29470389, 26712550, 12086188, 30351260, 19666785, 19633122, 28866384, 27473171, 30348104, 28718724, 22982042, 29982500, 19732152, 21527638, 28950926, 21637015, 15466518, 24215821, 27027909, 26013555, 17056678, 29088530, 26858714, 29710519, 28821814, 30362639, 29327584, 27065994, 28928206, 29194468, 28862377, 29998997, 30483228, 26092452,…
Edaphobacter	29957171, 20118293, 24117771, 26503862, 28945535, 29465339, 18450699, 26808872, 21551329, 27785541, 30242595, 22767122
Bacteroides	9920133, 17602905, 114782, 2458746, 11418523, 23548695, 18555312, 19528164, 27876778, 21722256, 19712374, 1622162, 1622167, 25460195, 24797613, 24765061, 2701930, 16114110, 30102568, 19226203, 26568010, 25290507, 12666959, 1970916, 10529881, 20451635, 29550504, 8392971, 2724326, 12701770, 26572404, 11552154, 2241555, 11577954, 15082587, 23831795, 7961215, 12361255, 21507958, 8667406, 21738596, 10…
Serinicoccus	15388714, 23503990, 20118285, 22888195, 25820602, 23271423, 27644133, 20639223, 27932275, 22038971
Coprothermobacter	28456109, 18804055, 25864027, 29328931, 25488041, 26410691, 30121535, 16384791, 24875310, 26245681, 19804865, 9828430, 23949661, 29595416, 25921720, 23851086, 30348104, 25463927, 23681590, 30315317, 24014527, 24453843, 21030248, 10959561, 16579447, 21851855, 22727738, 25764466, 30368244, 25041640
Sinobaca	25371316, 18218962, 26933936
Halovibrio	19418017, 16825651, 16909345, 25288663, 26885815, 8240950, 7547290, 19037673, 22393767, 28539917
Pseudooctadecabacter	25816810, 29504921
Streptococcus	17055132, 11133943, 2458746, 3230864, 1570609, 16008631, 15650375, 26931207, 24455049, 8854027, 10097674, 26189239, 26189238, 30505110, 12135835, 1458700, 127470, 29730007, 2394850, 9351034, 20539860, 18765693, 22897319, 30583018, 26896953, 16819619, 11888213, 10529880, 9182113, 28578054, 11118848, 26370567, 11429938, 29493728, 28348877, 16000426, 7939430, 1004243, 9194721, 23231486, 23231485, 23…
Oceanobacter	27379066, 19196781, 12054233, 20305063, 25038945, 19541999, 14742471
Thermotoga	15895196, 24413919, 8168477, 28409846, 24964015, 10375529, 11467933, 22155081, 27899597, 20471400, 25388160, 7557342, 12559906, 29235472, 16159660, 18812402, 20054116, 19089822, 17656578, 11577108, 23282134, 16261196, 25630351, 16452444, 9757133, 11878558, 25673083, 14979719, 11343697, 20034111, 12457561, 11910033, 10623526, 26800369, 24237145, 24152100, 23614777, 11327112, 8277941, 11788711, 273…
Yersinia	11698009, 8981346, 17030904, 24688505, 7953581, 17596806, 10344077, 10602666, 3370155, 17606597, 2142978, 23209603, 27178365, 25835810, 20722598, 1611921, 25578899, 9281474, 9045830, 1492517, 1808462, 24112569, 24112568, 17010042, 29523132, 28848716, 2111058, 6485634, 1756974, 10072536, 3195256, 8975933, 8421889, 20883368, 17163133, 24908638, 11856824, 9459412, 2543628, 8855319, 7241952, 28450859…
Isoptericola	25641069, 17158994, 26691485, 28435797, 26284034, 24858573, 15280318, 26132838, 28659903, 21845217, 17710391, 16166680, 23913026, 29807284, 29881345, 28653740, 15143008, 23512120, 20567813, 23288302, 19661504, 28848538, 26347302, 25381631, 20729312, 28374344, 25716145, 16014507, 24053829, 29274013, 24861346, 20922373, 27045419, 21669920
Oceanirhabdus	23811141
Neorhizobium	27653171, 29536644, 27079453, 25595870, 28346361, 26762023, 25660942, 29101189, 28011421, 27061259, 26078205, 28867628, 24581678, 30398651, 24948393
Phaeovibrio	20495036
Fulvimarina	15774691, 17684243, 21186293, 25884328, 28807839, 27253352, 14657114, 20639329
Starkeya	11034489, 27542742, 23553615, 27342553, 28235183, 16166687, 18768594, 16598639, 26498809, 29208184, 17012571, 24146664, 27281193, 30207147, 25770962, 28323446, 26707733, 21289444, 26278100, 23310928, 15632441
Telluria	26513250, 8598273, 17625185, 8427803, 9336937
Histophilus	15721338, 29916344, 29481657, 28542866, 15205447, 19095078, 25929158, 29997583, 19564494, 28915339, 29246635, 20713325, 22111657, 23004228, 25480485, 9822297, 27501390, 27527782, 13130032, 30615999, 22844717, 12644233, 25218867, 23333196, 21921060, 25619524, 22500881, 22676226, 26847357, 26847356, 9871313, 17084565, 25307949, 26853691, 30102924, 25012080, 22914822, 16343464, 23477739, 15172697, 2…
Allosalinactinospora	25332211, 26864220
Rhodococcus	19709233, 12670990, 29138620, 20038686, 29253749, 9350214, 7751225, 9593121, 15084226, 16156722, 10438748, 2073639, 28778885, 23273280, 28266721, 2085370, 15196492, 21393851, 18570338, 17674320, 24781748, 10233686, 24468556, 2514722, 25139033, 21499763, 25847251, 19937215, 24781698, 25936337, 16420632, 2722847, 15504593, 16348198, 27706217, 23757997, 26806422, 2147021, 14733423, 10095780, 2106990…
Sulfurisoma	24480906, 29354384
Aquibacter	24048868
Coxiella	21217038, 21964398, 23568925, 29287100, 1350168, 28539197, 8909839, 334506, 8862597, 27139451, 29242567, 24210800, 17606599, 9593485, 21073765, 22773070, 6435281, 18159432, 28529959, 19047403, 29501703, 28819912, 8948274, 30587229, 10614951, 11574571, 29661138, 24188940, 24748851, 24248335, 24861300, 23362322, 30142785, 24650112, 21637805, 11465844, 22366134, 22970112, 21771522, 21816027, 2762989…
Thioflavicoccus	11211246
Thermosinus	22529840, 26838035, 15545483
Myxococcus	8331082, 8331083, 23747858, 11703671, 26875499, 24227549, 24813625, 23322594, 11133949, 16321956, 24459845, 9440508, 18355284, 16809232, 11114918, 7937810, 8263923, 12704238, 26038568, 21083931, 25157081, 8733241, 8320239, 19147102, 8522522, 21840977, 11283289, 15933036, 23874560, 29185703, 11195095, 21248229, 22916026, 8501037, 2461359, 9531539, 16183740, 18319059, 11087177, 18832061, 10419975, …
Psychroserpens	9226898, 16627654, 22544799, 23515678, 21781889, 11548199, 24978477, 25316694, 15653852, 21705445
Bacillariophyta	24211563, 26475937, 24830259, 22791112, 17644297, 23001654, 17929763, 25244837, 20865054, 16313001, 24453018, 22286999, 28196722, 9579343, 28823424, 30249373
Zunongwangia	24002475, 26976070, 28853694, 28621106, 24318109, 24126636, 24464289, 26822136, 30361977, 26920474
Vulcaniibacterium	23864384
Saccharofermentans	30124399, 15127306, 30349024, 30555451, 29158776, 27123875, 24776531, 29881345, 28945534, 25482717, 23967406, 30032055
Salinibacter	25028422, 28736793, 28283945, 27442850, 23728372, 19187212, 20164864, 22493208, 29529204, 25018750, 30565684, 14657146, 24663116, 22185719, 12820037, 16971080, 18427718, 26483760, 24204364, 24225341, 28592721, 29429564, 27329048, 19418017, 18198898, 29045010, 26507390, 13129625, 28407285, 18398212, 24860113, 11931160, 19060050, 27393994, 23671678, 23336673, 12904916, 20446691, 21424516, 28655556,…
Heliimonas	23667140
Cesiribacter	22904215, 21335497, 22753528
Maricurvus	22133150, 29462302, 26297504
Arcticibacter	25410942, 24711590, 28515455, 22904219
Diaphorobacter	21053955, 30246226, 19187211, 30407808, 26653310, 20211106, 19941653, 27221291, 18218955, 28448625, 25763990, 22535943, 22452812, 25306907, 22767397, 22720094, 25273229, 25335763, 25750647, 28823920, 23176186, 19733065, 25928424, 23519734, 19241517, 23789638, 28082241, 24280055, 21212954, 23545191, 21706372, 24105945, 24491551, 17876578, 27415596, 24217981, 19196757, 30212684, 26012582, 27191568,…
Pigmentiphaga	28840799, 22068507, 19749028, 19671719, 11594620, 25665507, 27023810, 19244433, 23624055, 28934260, 29305508, 17876655, 16166666, 20233432, 12719939, 15653883, 21717340, 28861051, 22919294, 25127255, 28684178, 26419660, 14657111, 28648853, 17551027, 30032019
Compostimonas	22140170, 24158943
Algicola	28820095, 22561589, 21278416, 26079637, 28028566, 15214635, 19625441, 19060042, 27498967, 27044627, 19196784, 30028285, 28699861, 26920588, 30063956, 28884660, 28621106, 18523174, 25038886, 22450795, 28829021, 28829022, 27491994, 23966020, 29534290, 26395130, 29458477, 17220433, 29056116, 20675440, 30382345, 24212584, 25814607, 28984549, 28829015, 21985154, 29807284, 28893359, 24893942, 25466919,…
Spirochaeta	27506799, 26709179, 8454190, 6363355, 11075904, 30518817, 26096626, 26642216, 27243236, 26910767, 11542001, 11155157, 7527363, 17311780, 25474262, 22704594, 8077394, 9440510, 26243077, 26527082, 28846148, 8593040, 24565801, 29016285, 19060054, 10564797, 1400983, 18770609, 19719641, 23801120, 1612759, 29704067, 26377069, 8573509, 29214366, 17221365, 15606756, 8513012, 2204676, 23529681, 26324852, …
Thermoanaerobacter	24413919, 16348890, 21192004, 8968953, 21317247, 23118498, 7687600, 8125923, 9371718, 1996956, 29619085, 9212442, 9286998, 8628223, 7574610, 27694237, 11327112, 22627134, 20838444, 25997396, 15102328, 8626279, 17673945, 18340401, 11788950, 19648238, 28978312, 29429304, 21199682, 19525270, 9307020, 27943233, 27118014, 21464600, 21966924, 29972763, 28193326, 7747949, 18319475, 22992047, 25180173, 8…
Marininema	21828010, 25249565, 23907227
Lentisphaera	20852931, 21398537, 23609187, 27379046, 24682711, 24069212, 22523166, 25898122, 22888188, 30416659, 24185849, 20352207, 28453579, 20040079, 18310338, 26303908, 27507008, 21914099, 24774964, 28183172, 20363947, 23994204, 26030887, 24979573, 27458438
Kribbella	10319498, 28120200, 26026381, 28074052, 26978036, 25385996, 28729667, 26297172, 18768610, 22771686, 16423653, 27755578, 16627661, 25842040, 30383522, 22976339, 15280312, 21359220, 28748277, 12892118, 30269215, 23584288, 21718973, 28848538, 17766851, 18218947, 21705443, 22981391, 23524355, 19651720, 22722911, 28370967, 19890733, 15046304, 27902295, 28990259, 16449448, 27302067, 29149421, 24449791
Anaeromyxobacter	29103647, 19016868, 18456853, 26212354, 29396528, 27161833, 23709511, 19897758, 25408313, 23634690, 12688583, 30352628, 15179526, 27091553, 15528569, 20237512, 23144251, 30449766, 20162560, 19615342, 26337675, 19776769, 21846108, 25898319, 27842027, 23490446, 17071795, 20831218, 21037205, 21210705, 19440980, 23176455, 24928870, 20100657, 28373869, 18461135, 26286530, 28669057, 30359945, 27084012,…
Flammeovirga	19734280, 25683442, 16957105, 21789597, 18398206, 27318166, 23378534, 28942564, 17551052, 23749281, 26282692, 27594377, 26210035, 28939598, 27336619, 21037036, 22904228, 17473242, 17911296, 21416335, 26519393, 28646633, 23907492, 21715227, 30021136, 19767357, 27260364, 22904215, 21669915, 25526668
Kingella	9142783, 23966506, 14998084, 15864755, 8494736, 22114963, 16094222, 26953488, 12673436, 29707061, 9179137, 22719808, 27420804, 29181961, 15670227, 29620718, 3335623, 8347507, 25567222, 23592930, 15361737, 22891010, 8945537, 21227988, 25751682, 23575986, 29290233, 15482240, 3534752, 16000497, 23014360, 1958367, 17634309, 18525362, 21788710, 21248099, 19074654, 3049663, 17173232, 17510275, 15330728…
Geodermatophilus	17012568, 28497061, 17012547, 23081798, 19278445, 27283019, 15186346, 23076796, 24871776, 23461635, 23159748, 28289918, 28809149, 28516483, 25114928, 26025303, 26025305, 22273761, 23264505, 8661940, 23749277, 8573482, 23415483, 23269498, 16166665, 23723018, 19878364, 27671711, 27381197, 26991476, 30369115, 26297235, 19395568, 24771570, 22798659, 26407167, 25399311, 19719698, 23543496, 29789182, 3…
Sphaerisporangium	25963939, 24363300, 29575814, 26303767, 21407236, 21257689, 30010529, 19542141, 25294725, 30568641
Vallitalea	23396717, 30540237, 29176587
Fervidobacterium	26421103, 21169457, 20383468, 23708551, 22736063, 29438785, 9672684, 19307556, 28426805, 10224005, 21503713, 27566409, 21732246, 30348104, 25463927, 30182148, 27066347, 27780955, 22128157, 10959561, 27323244, 24326351, 17643227, 11327112, 26921187, 22446313, 21046373, 12361295, 28669057, 20718290, 8573506, 15289678, 16000809, 22146852, 12072953, 19214809, 29475869, 21223337, 18197971, 8824608, 26…
Alkalibaculum	19965999, 24315938, 26625856, 22074906, 24211485
Xylanimonas	12656159, 22723998, 15023975, 15280318, 25168610, 15143008, 15280304
Flavimarina	28920849, 24929933
Pseudosporangium	18599710
Thermobrachium	15747232, 10843058, 9783173, 8863432, 18814296, 17630300
Geobacter	24742179, 28242707, 22967216, 20078895, 28872631, 19776769, 21861844, 25285763, 16849807, 22572637, 18343156, 28093471, 15546038, 11207760, 25342966, 24268904, 23481604, 29494884, 15276006, 29878195, 28686895, 28213734, 22955231, 22113376, 21939699, 18638577, 18083871, 30556001, 22344663, 17014972, 18522314, 30071432, 20708667, 30051768, 20667132, 18279349, 18846396, 22493170, 27471001, 20605218,…
Galbibacter	22843717, 24126635, 17473243, 18523183, 23209227
Virgisporangium	28698675
Shinella	17371322, 27423548, 27618991, 21655291, 24671113, 19648331, 25073684, 26769927, 27568381, 30144991, 18704366, 26847793, 19244436, 27393556, 25002425, 21621936, 16449455, 26149957, 29341170, 17695921, 30271388, 30628541, 19669816, 24026891, 24725963, 25595870, 29949500, 22578005, 29759899, 23643092, 23735790, 25660942, 20870886, 18523187, 30394866, 21864140, 28432475, 22489111, 27436634, 24384323,…
Sulfuricurvum	22227241, 22913282, 29448898, 27003697, 26474376, 23721373, 28920165, 25970606, 26528251, 25241172, 28266642, 30600357, 26820933, 28038879, 29984552, 24628880, 15545474, 26858705, 25739379, 29288930, 26804665, 28466253, 26528245, 27262118, 27662048, 21824242, 30086526, 23626586, 26638967, 18754044, 25213915, 25142348
Nannocystis	7686549, 7524442, 25397992, 2125831, 10425789, 19040244, 29625290, 23936436, 11456188, 26031409, 25876328, 29074673, 20860022, 7798147, 12172619, 24460410, 29458458, 12656172, 12459273
Flavihumibacter	24994772, 23645023, 27506768, 29956122, 30168791, 24876237, 27412118, 26388970, 20382796, 27472918, 24925599
Imperialibacter	23749281
Pseudoclavibacter	21571937, 26300239, 21695788, 26432602, 15143025, 18650355, 26311346, 23536403, 22566759, 25929901, 26245537, 19734288, 21933406, 19329616, 20018377, 24135667, 26739161
Amphibacillus	26678130, 22949876, 28857029, 25008132, 8940011, 20695891, 8836445, 14745159, 7989308, 8253683, 29158776, 21888245, 24161940, 9785452, 11274101, 28585166, 19436132, 7592740, 22297696, 9405739, 10089430, 22038999, 22669507, 9647749, 17978206, 28285451, 22863987, 29906676, 26475440, 18769867, 22493173, 10960086, 15315220, 24031575, 8377660, 11594596, 18616587, 11080386, 23832971
Sediminimonas	19528203, 26373783
Desulfuribacillus	27974090
Paenirhodobacter	26221419, 27695993, 25479954, 24135316
Ruminobacter	27837973, 2332385, 26399366, 28922800, 24053023, 23653262, 21822435, 28761980, 28707415, 10319502, 26973642, 10873531, 30099783, 10564787, 23624710, 24913652, 2454075, 10792550, 25606402, 27660180, 28690602, 27805413, 24883184, 8880472, 30343924, 26868619, 16887560, 22365224, 16349244, 25051490, 29179547, 16348322, 22692875, 26928330, 7538278, 29717516, 21705529, 30277648, 1748877, 18045396, 2897…
Wolinella	8772174, 21305010, 2123926, 8051032, 25579411, 2288212, 2536696, 1325865, 7936718, 11004174, 14610638, 2406141, 24465575, 9453132, 12823811, 7737516, 1945491, 27198565, 17024183, 17266717, 9336931, 1494449, 2469124, 1494447, 29408546, 2265715, 11807271, 16380425, 9220741, 2244791, 1520293, 17975082, 2724326, 16229484, 1894372, 14576151, 15225600, 7607234, 1704791, 1325846, 3204481, 3276868, 28063…
Kiloniella	28708058, 26386704, 28625721, 25326444, 19196777, 26303669
Sunxiuqinia	21257687, 24646759, 25096325, 24271213, 24385350, 22904218, 25866024
Ottowia	30102146, 27221291, 14742465, 20093025, 30500759, 27611033, 24158461, 30222093, 27900438, 27232984, 20889770, 24425809, 19634435, 19748265, 19342820, 27060243
Inhella	19190402, 21685252
Phocaeicola	19620382, 25814980, 28707424, 27737357, 28382025
Kerstersia	28877672, 15653883, 26303793, 23182668, 27251558, 25809974, 25461666, 22972825, 26683244, 23596236, 14657111, 22058318, 30555142
Parachlamydia	22253735, 26279002, 24118768, 18951734, 22276171, 20403728, 21549530, 12455703, 15232139, 25854000, 25854001, 29120114, 12039769, 28070335, 25212454, 21562107, 27978822, 22855373, 10826799, 15239381, 23729651, 18192789, 10438738, 25981998, 22141597, 21884294, 26386066, 15615594, 22092560, 24484495, 24662769, 18637950, 16230003, 17504498, 23564593, 20586563, 10075423, 25150688, 20113355, 10832651,…
Ewingella	1663779, 3571455, 18680952, 25747423, 23580557, 10555323, 18523165, 25241172, 8875916, 19453494, 23289015, 19712317, 14598935, 17956962, 11063558, 8375488, 26832073, 1794367, 16672503, 11544246, 25264035, 25898631, 17870199, 29420560, 29556430, 20549061, 25469657, 1400980, 10523587, 27387908
Pararhodospirillum	24368693
Codium	26959892, 1955420, 30263731, 8608267, 21520472, 29402951, 9455906, 22908554
Allonocardiopsis	22634703
Cystobacter	26050527, 20807581, 22812452, 2125831, 26286530, 28669057, 16347330, 24735013, 26214047, 14981303, 28379546, 21618624, 29158239, 25048208, 16899349, 10425789, 25510965, 14635770, 30113300, 27562599, 1991736, 27366206, 22444591, 20338521, 16041144, 23936436, 27391081, 24187023, 28141508, 29074667, 29968134, 28611430, 29957505, 30496822
Propionispira	24865326, 30453603, 25061065
Micrococcus	7034653, 8123624, 8588745, 22868144, 2803639, 28283945, 11131895, 567955, 22832554, 22821439, 15636548, 17393659, 20582618, 23421779, 17074796, 27209040, 21088661, 25897586, 16636539, 8565113, 19220737, 29324657, 12457589, 14499993, 8152391, 11668957, 16793004, 28911620, 23434464, 18326197, 23474646, 24189919, 8665953, 856728, 17072001, 8612803, 9671779, 24745549, 12188373, 24468556, 28169531, 22…
Thiohalophilus	17216167, 17964868, 28056368, 19476962
Thermosediminibacter	19305944, 29569257, 19406800, 19625440
Methylosarcina	24962633, 11321107, 16269705, 22408730, 26044417, 29022063, 30631317, 22707534, 24332193, 24410836, 23053093, 20622133, 21925596, 25342114, 25767239, 22450792, 18592300, 21576868, 27876290, 23711522, 29957505, 11571178, 12732507, 25755930, 17922768, 24858784, 26161079
Riemerella	23859216, 28484437, 19840176, 12396349, 18645893, 25366727, 28780326, 21791228, 20608551, 27845444, 21441509, 10418875, 8123560, 26706345, 26542531, 16523625, 24075356, 29678739, 11491527, 15879269, 27577199, 29951859, 27451449, 25804836, 22364188, 28284604, 27373315, 22017034, 10702488, 12580291, 29228556, 23581442, 29312236, 23755292, 15763739, 10481080, 25822983, 22427448, 22845886, 28166822, …
Limnohabitans	23251582, 25534397, 27399199, 28669057, 29354384, 29124413, 21873481, 19671731, 26881432, 25979896, 29030444, 28856804, 23663352, 27925498, 27999874, 29131976, 26345636, 23105051, 20061501, 27009775, 22452571, 26760269, 26656063, 22070761, 29304460, 20118294, 20406293, 23235289, 25162615, 28062224, 23552621, 24667441, 25840824, 26483766, 21667195, 23554898, 20636377, 24596287, 26014379, 25850437,…
Tersicoccus	23223813, 28360156
Thiobacillus	11129576, 24420937, 10543786, 1622207, 7639845, 24060556, 8976558, 25822481, 7402126, 8817915, 12094728, 20562269, 9164079, 10386372, 30190715, 1760138, 1879547, 15268949, 8161188, 24600839, 16348735, 27389508, 24981676, 7517131, 20970324, 8919455, 1393818, 19381001, 20393572, 16346016, 19732145, 15707630, 11272847, 16347420, 16346498, 1779760, 25408313, 10758859, 10831405, 1729214, 9801765, 7642…
Indibacter	20371870, 22081718, 27861619, 21551330, 24315494, 26445445
Mesoplasma	25750180, 28115382, 18852454, 24642917, 9226906, 8347515, 27273758, 17267242, 8782681, 8863413, 25938806, 8863414, 15904496, 25402616, 15143041, 24534435, 16470366, 24673892, 9336930, 9828421, 8573485, 8068541, 8123554, 29657968
Methylohalobius	26067976, 16166682, 16166672
Laribacter	23814260, 19033083, 21711917, 17609856, 23575986, 21711489, 28085929, 21849034, 19258631, 19202149, 16148528, 18227089, 19258189, 17021061, 25154369, 24481985, 21689224, 15695706, 14532237, 16165318, 17714383, 21711902, 21381755, 28161435, 24639240, 19283063, 11724825, 28028888, 25948608, 17619258, 23571676, 19178751, 23906590, 26838992, 21075469, 21532861, 15855519, 22850382, 14711474, 26038743,…
Salinibacterium	26483760, 25028422, 28592721, 28283945, 27393994, 27855955, 23728372, 18398212, 24860113, 19060050, 22493208, 16104348, 14657146, 24663116, 26507390, 28655556
Pelobacter	25536080, 10877783, 12052552, 22923399, 9084145, 8274006, 24189339, 18451051, 15388715, 28391101, 26896143, 9841124, 19854639, 20380433, 17107661, 23180546, 16348732, 8588742, 28422054, 19284579, 20667132, 7813883, 23377933, 19712368, 21460109, 16936056, 8672295, 1898934, 23227809, 21182788, 15683401, 17435005, 28667109, 16343329, 20202021, 26231062, 30412889, 17766850, 17574993, 21193613, 863604…
Sedimenticola	27721915, 29039303, 27596621, 16427757, 25090958, 15280264, 27470471, 24750895, 25662971, 25944805
Selenomonas	10191943, 3048239, 3782021, 1473108, 27563202, 21075878, 1500571, 7639995, 16013212, 26789827, 14871191, 8164114, 8215880, 12790510, 19662514, 2722740, 26152614, 18973836, 28844190, 8523020, 14761124, 2823707, 11031760, 18355603, 8385787, 2036013, 2036012, 2636256, 9633087, 16345360, 8181787, 21738596, 27796646, 12693556, 19202107, 15057458, 17005523, 16349739, 16081948, 8862016, 9650869, 2308256…
Thioalkalibacter	21747784, 28884673
Tolumonas	29533808, 21148672, 21542782, 22117173, 26594307, 22329687, 8573493, 18378664, 24351938
Hoyosella	27514929, 27515094, 22194354, 19643882
Limibacter	18398206, 23907492
Aestuariimicrobium	30141771, 24504329, 17766882
Celerinatantimonas	27442850, 29167665, 20511455, 23852153
Plantibacter	28450526, 29079619, 17012557, 20678822, 24060556, 19937215, 12361245, 27252685, 25566956, 28857028, 28163826
Roseivirga	27098751, 15653879, 18450712, 17473256, 27107724, 23054696, 16627655, 28077207, 26318379, 21416335, 16166668, 20851915
Antarctobacter	10028255, 16514022, 26977734, 23087166, 25634948, 25195066, 9828438, 17641887, 10758903, 25908713
Methylomicrobium	21971967, 24962633, 29887392, 9851984, 20817303, 9084144, 30631317, 10591849, 23289832, 21576868, 18337692, 22707534, 23872554, 27370536, 28377275, 10879559, 26801578, 27682078, 24332193, 23761236, 22809156, 12957949, 16269723, 23711522, 12549664, 16204580, 30319568, 10828404, 11321107, 26500622, 24068504, 10096917, 12353882, 16329914, 16403874, 21598653, 11571178, 30511326, 16686213, 10920038, 2…
Nonlabens	24065773, 28362105, 22326813, 20833882, 27365396, 27554809, 30177915, 27902210, 16403884, 28290654, 16280483, 26663527, 28005524, 24407291, 26763234, 23423354, 28194973, 23132279
Halolactibacillus	24803059, 26678130, 18768624, 22297696, 25138675, 25795062, 25886017, 16280507, 20543154
Hydrogenophaga	23504190, 15774634, 12710631, 17295410, 30429505, 15260347, 17991021, 14529188, 19120616, 23280052, 23250224, 30153549, 24705450, 26431974, 29128292, 15178476, 27898681, 28412534, 16887523, 10788393, 29245151, 23735790, 15653898, 23398624, 29354384, 11157226, 10319477, 25874424, 24950754, 10482497, 24343174, 29602070, 26528251, 10433972, 17406774, 21520802, 26210024, 19457026, 23201074, 17660282,…
Aeriscardovia	15023951, 19567560, 20678786, 20950979, 28764658, 17625172, 23122702, 22824582
Thiothrix	24060556, 20038487, 27838420, 23924780, 17991026, 18522328, 12691883, 28314208, 20491917, 16699576, 18756109, 16788728, 12216612, 16348112, 19643883, 29934786, 12845496, 15461396, 17906146, 18192426, 30039476, 25533039, 28802744, 25567510, 14997354, 24388958, 6670407, 20348322, 28469147, 23587998, 28283802, 26704759, 25074823, 19380998, 15870342, 27381337, 26387331, 16329854, 19446976, 20554311, …
Gracilibacter	16957104, 19362824, 26875875, 25600501, 23960118, 28844190, 18398203
Stakelama	29205132, 24198054, 22523167
Winogradskyella	16014486, 29421587, 20656809, 29620493, 25792364, 28119669, 29785671, 15653852, 23124762, 21664125, 21984672, 22427445, 29180360, 30156531, 22904220, 20228204, 26219946, 30010527, 22962333, 23789748, 21856980, 28884659, 29058658, 28608316, 23416570, 27189204, 22476412, 28866993, 25979633, 19502336, 24478209, 19471982, 19502331, 16385808, 21841007, 17240751, 19801394, 19605730, 23839058, 19700451,…
Acetanaerobacterium	15545467, 27432404, 23381385, 25542830, 17472628, 27881419, 28901896
Marihabitans	18842869
Melghiribacillus	30616169, 25604343
Desulfurispira	20407798
Zeaxanthinibacter	27220982, 17392216, 18842840, 19717580
Marinospirillum	14742475, 23178379, 12807182, 19620364, 11084227, 17644641, 11878559, 9828435, 19196761
Seleniivibrio	23625257
Melitea	20851909, 18984680, 21257692
Dickeya	25753587, 21336565, 20521950, 26413062, 22032684, 25448467, 26239726, 22204647, 30413477, 30125186, 20976052, 18679591, 25803051, 26358590, 24113828, 20932162, 26940633, 28921772, 21719543, 27584719, 21890733, 25635023, 28323385, 28847714, 19018999, 27621425, 27881071, 24013861, 23012376, 24755305, 26497457, 20526836, 23209245, 25000903, 21637857, 29126952, 22702350, 17573480, 22413005, 28299978,…
Ammonifex	25359777, 19060086
Desulfatitalea	22581901
Calderihabitans	23606483, 28526793
Desulfatirhabdium	18175693, 29473875
Chitinophaga	16957125, 28818083, 27623963, 27473423, 26211520, 27118727, 30532742, 7655657, 22307507, 24814336, 10319467, 27556282, 27180095, 23894287, 25846929, 27035388, 24925599, 25142212, 11491527, 19502299, 17684244, 23340660, 26476525, 30171433, 25342110, 19628608, 27538875, 27259556, 26437952, 23667140, 24425740, 28663747, 27472918, 29757264, 29537366, 26556818, 24096351, 29139350, 27412336, 29579181, …
Mycetocola	23524357, 23291895, 29550118, 16104348, 11411718, 28194502, 19060041, 12450133, 22286906
Dolosicoccus	10555324
Glycomyces	24736858, 29289993, 29134931, 24584498, 17766861, 28802245, 19502305, 29547096, 27317052, 19406786, 8992241, 17922759, 29869980, 30063203, 25713037, 21400121, 29485399, 30269215, 28940238, 25052398, 28573482, 24776532, 3429335, 16014502, 27670917, 29985122, 15545481, 18984687
Chlamydia	8981349, 26369714, 9255110, 28646898, 25954485, 18449565, 24607214, 11179272, 16139801, 17093042, 18032625, 12135836, 12135835, 12135834, 10215127, 9609572, 15148205, 19875829, 23216954, 20934507, 20187773, 10093301, 20920108, 18771645, 10447321, 10473928, 1487256, 22644029, 10072530, 21489313, 1926842, 7507888, 3481311, 7775831, 7624342, 29427803, 11418513, 18474399, 9973497, 10223917, 15678255,…
Pseudohongiella	27612938, 26944731, 25113385
Leptothrix	8253670, 22443540, 20704235, 21643851, 13130021, 18186327, 19047399, 19567574, 15278311, 8573492, 22144290, 23994965, 23766295, 19914585, 16348826, 16849792, 25199878, 10319477, 24675997, 24689687, 18754044, 24225888, 20461512, 9410459, 21261871, 16349433, 16349434, 18809196, 22392226, 26825521, 27490579, 21737495, 18378658, 22519973, 14624570, 27696336, 17562189, 23673436, 19114505, 1261954, 256…
Nitratifractor	23523720
Sporichthya	8661940, 18670903, 10223982, 19278445, 8573482, 16902001, 27283019, 10555360, 11204769, 16166665, 10028260, 27458438
Curtobacterium	17997525, 17978797, 28194502, 27795241, 17625173, 25035321, 21562106, 25110630, 10707765, 25053283, 20657618, 22140167, 11761362, 29136536, 8870638, 25073684, 20526836, 28919882, 8085792, 30158903, 20678822, 18199082, 26113855, 19459968, 28391471, 18842862, 17551787, 27242145, 12019725, 29076604, 23591594, 15189288, 16187260, 19018963, 11976089, 30059564, 29705206, 19937585, 10930083, 24201588, 1…
Thalassobacillus	22538547, 26543264, 18676487, 16166667, 26511622, 25604343, 19037673, 19854876, 20562240, 26843374, 22716924, 22581065, 17911315, 24371204, 19622638
Zobellia	26959085, 28883129, 29133092, 30341165, 28736039, 28283945, 11411725, 24929200, 24196580, 23690050, 28829014, 12970344, 18984704, 30128580, 26734000, 11760940, 15388723, 16738113, 15456406, 19329611, 25664729, 25261522, 22513138, 25483365, 20081010
Mumia	29367492, 9487395, 24449791, 28848538, 27027520
Thiorhodovibrio	25872957, 27014417
Thalassococcus	22805854, 17684282, 29139347, 26821920, 28326069, 23070461, 25908713
Anaerofilum	20576129, 14678165, 24759879, 27154556, 8863411, 16989283, 28740260, 23960118
Cyclobacterium	23435247, 2248690, 22039004, 24425822, 20371870, 12153590, 14742460, 24002476, 11491527, 13130017, 12583721, 16280502, 28120194, 17159000, 24277859, 26391805, 21551330, 9518560, 15545480
Maritimibacter	20656808, 20729358, 26297482, 19126722, 17625211
Leminorella	27279269, 8027345, 25629067, 10921973, 8742354, 22139464, 16650952, 17135429, 1512457
Roseburia	29428759, 24398881, 25839332, 26663491, 29772233, 28469845, 22821944, 29625474, 17298367, 25252073, 19807780, 29555111, 30322445, 28890700, 30019034, 28629947, 12839823, 29093509, 30527539, 28852182, 12324374, 12656174, 28567446, 29896165, 20722875, 30108477, 30519287, 21883787, 23801832, 24833634, 30002323, 24780271, 25651995, 27883264, 19904524, 26689136, 30566596, 26377067, 23909466, 10427008,…
Catalinimonas	22753528, 24646760
Halomonas	22636010, 22040376, 17056222, 25242943, 25542205, 29397428, 30022262, 20629890, 20890756, 27165413, 11594589, 16732461, 16132425, 12421074, 15909077, 28659560, 17473230, 17719686, 27514670, 19621765, 22130193, 18983915, 27245326, 24748851, 25678942, 19191973, 18319059, 8955405, 21062326, 24275342, 27030725, 30043998, 26451236, 29118742, 18297876, 28964859, 20693363, 29354109, 12851735, 29550118, …
Acidisoma	19620354
Tindallia	20586073, 9662608, 16871796, 25462717, 21438913, 15774641, 15315220, 21357455, 16932842, 25915866, 12768452, 12728359
Azoarcus	17542621, 11698363, 12172805, 17391331, 15278317, 23695778, 22810062, 11479712, 27450529, 8144457, 15865350, 25569032, 9172359, 12173929, 10919805, 16529380, 18309358, 29623071, 11571165, 14651859, 24771026, 29887841, 24151583, 7693655, 10425771, 9734051, 17506330, 10795679, 10742201, 27387486, 11004186, 22759228, 23775270, 28831702, 25002418, 19719666, 19146573, 27799551, 11914357, 11220300, 146…
Hydrogenobaculum	22773655, 15006819, 12215816, 19136599, 15747232, 23435891, 25774153, 11594618, 19196273, 24117601, 22124570, 17220248, 26630941, 19429558, 23755042
Actinocorallia	12906361, 12139476, 26944933, 16627659, 28848538, 11321082, 19648362, 17766870, 17922759, 29851378
Natronincola	27499124, 20364356
Gracilimonas	19406813, 28109207, 23132551, 26961808, 27902267, 29611802, 26941731, 28829029, 23710056, 23710054
Aquisalibacillus	19643892, 18676481
Ignatzschineria	24413921, 25297331, 28626612, 20584814, 27458785, 24805263, 18398205, 28599203, 30303475, 21061987, 17220462, 25431049, 24960292, 25306907, 24102980
Rathayibacter	28414631, 27219107, 9212413, 11034481, 28194502, 29517475, 21802235, 12620827, 16382282, 28645257, 29557775, 29327412, 19288072, 12452587, 17978208, 12361245, 26862140, 12508848, 9731278, 22367937, 28796837, 28255785, 30154261, 29628816, 28811754, 12401230
Acanthopleuribacter	18984699
Mycoplana	17158998, 17911289, 18175704, 29492776, 27744637, 19671711, 29091816, 7527627, 25320854, 15060035, 16449455, 28771124, 25398322, 8824626, 27447938, 11760945, 20519908, 27346372, 29709895, 8598273, 9573163, 7682191, 10425763, 20018377, 9572969, 29780374, 28869824, 20082368
Aminivibrio	23625260, 24676730
Subsaxibacter	16517136, 19648321, 26474960, 29561259, 16014468, 16585684
Mesoflavibacter	25114158, 17276025, 21914876, 29696370, 28621106, 26975773, 24599895, 19534134
Flavivirga	21705445, 28820110
Moryella	22843721, 26641451, 29887841, 17392195, 29234019, 27093794, 25086244, 27903747, 23365674, 25542830, 30245669, 29280543, 28875948
Desulfonatronobacter	26085472, 22039002, 27734192
Flexithrix	9734027, 17473264, 11491527, 23196298, 12469298, 17911296
Litoribacter	23543498, 21551330, 22772978, 22081716, 22806037
Kytococcus	22162554, 23002062, 24519808, 20229220, 19797467, 22392020, 15388714, 16517928, 15574939, 29484747, 29782305, 14689234, 9933918, 29570584, 22389286, 17697081, 26064718, 12361263, 22192786, 20213285, 19656924, 26716681, 19010078, 22301612, 21075908, 9336919, 19654344, 21210763, 25382482, 26347302, 22778375, 12392527, 30203177
Blastobacter	1383084, 12583718, 17534563, 20584817, 13130002, 12949698, 12202615, 20070443, 7520737, 9758798, 9103650, 7765578, 16564957, 16349221, 10515797, 12656170, 502906, 9030755, 11211247, 11097925, 10788365, 11872460, 12788762, 11411673, 7538280, 9820230, 11261751, 9572969, 12361250, 8995822
Gulbenkiania	18842860, 19666808, 23575986, 18175708, 27516517
Murinocardiopsis	21216917
Aquificales	17350929, 15747232, 22683810, 14742456, 12148650, 19136599, 15214637, 23279131, 23708551, 11157250, 15179606, 19648237, 15168171, 24965762, 19196273, 18208351, 22124570, 19307556, 24862554, 12807207, 8587125, 12215816, 23179593, 11679343, 17158986, 14532074, 17005927, 10966393, 25774153, 12807214, 23479726, 9734024, 23046953, 23755042, 17386034
Sporobacterium	11525999, 29643283, 10555356, 26625856
Postechiella	21856980, 22888187
Sulfurihydrogenibium	25683084, 15747232, 18450705, 18450704, 23185438, 22883029, 19136599, 23708551, 25817590, 19196273, 15776216, 28791907, 14660348, 12807207, 22999416, 14742456, 18318711, 24332658, 28028613, 17005927, 22835873, 25774153, 23409779, 30023502, 16280480, 23279131, 22803664, 23294703, 23755042, 28497711, 21353426
Thermicanus	10543831, 15747232
Chroococcidiopsis	24705871, 20339849, 20826952, 18931823, 17407400, 17504482, 16198133, 19416349, 21593797, 22844070, 22805927, 27392600, 18710394, 17416688, 26150139, 22638838, 18237257, 26479723, 25408227, 28856526, 15574902, 12823194, 25346247, 28418707, 20820860, 11889486, 28782566, 11244070, 2108737
Faecalibacterium	30321333, 28489978, 26026389, 29423216, 27547442, 24398881, 25839332, 30412600, 26663491, 25948578, 28244658, 23643066, 28698467, 29562351, 26951181, 19807780, 29713638, 28849032, 12839823, 25685762, 20695899, 29029078, 12324374, 30463989, 29307330, 30567535, 27721367, 27499582, 26740253, 28902124, 26000959, 25224879, 27883264, 27833384, 16478485, 30200390, 26710101, 26843585, 30488079, 27286235,…
Glycine	7710325, 26569401, 8576047, 14766926, 12396119, 26875494, 16346400, 12406761, 1930574, 20484023, 24969302, 23932979, 9736747, 24561588, 7918395, 11817648, 16663761, 15609046, 17601165, 21441377, 19298834, 8016269, 7894513, 21494823, 17092733, 20561214, 29284742, 11785936, 11743122, 9398309, 8651159, 9919665, 14643892, 25168614, 12466265, 11872460, 1646377, 10653711, 23114571, 29276506, 23054484, …
Puniceibacterium	25687347, 24478211, 28840808
Cereibacter	25481291, 29762105
Denitromonas	27596621, 25686658, 29708639, 19809137, 23010209
Huanghella	22544798
Coprobacter	23771624, 30112040, 27083344
Desulfosporomusa	15340785
Caloranaerobacter	25736413, 13130040, 20173012, 18175684, 19648349, 11594610, 26026841
Acutodesmus	27866801, 28651871, 28411514, 27590628
Filimonas	28829030, 27118116, 29139350, 23667140, 27412118, 27473423, 28950119, 20382796, 26443022, 24925599
Cecembia	22647459, 24315494, 22081718, 23144386
Empedobacter	24596267, 22056425, 26228269, 11548199, 17012555, 24453231, 26310805, 25194259, 9721639, 16924917, 12597649, 20423097, 23934253, 20159376, 27088161, 30447622, 11981643, 10794147, 1962771, 26934044, 12234848, 26623012, 27648334, 30039999, 10716558
Methylosinus	22450792, 19515201, 21728037, 22564190, 9851984, 11297417, 21724892, 25495866, 8074526, 17005974, 3415234, 21576868, 8368829, 6799757, 21419924, 19709235, 16871808, 23872554, 20961038, 2515801, 22329663, 27087171, 16503646, 12353882, 23565111, 23565113, 16345538, 16345537, 28213705, 30319568, 16346465, 7524444, 27010565, 7867951, 22503618, 2376564, 16514024, 27463972, 17012599, 26779148, 27939869…
Ornithobacterium	20408418, 12014494, 29381805, 12243533, 9350754, 15795081, 23397838, 18483930, 23581445, 11402640, 23397835, 9087345, 29866224, 19937521, 17187945, 25132323, 15839422, 29016186, 8123560, 15466524, 23863572, 12495066, 29643296, 11195654, 26953948, 12243524, 11491527, 19432012, 11195659, 28421811, 25724936, 16318896, 24283134, 18460626, 14575070, 9569707, 22435203, 23648643, 10396764, 11195628, 119…
Rhodoplanes	24695055, 28887416, 29056931, 25935452, 29324386, 19244435, 16597941, 29509031, 21771463, 29034848, 25395291, 29126113, 30250232, 28060404, 18069321, 29709895, 25569032, 28528399, 26420766, 22228659, 23220956, 28005520, 8995826, 28585167
Sharpea	28861065, 23584771, 27760570, 28954838, 25078564, 30210480, 29280327, 19060040, 30214431
Oryzihumus	16280526, 24760799, 28884678, 19605729, 18048726
Arcobacter	24413919, 12800507, 8744740, 19751525, 8679146, 22700547, 22200672, 21477113, 29936647, 24666283, 28394467, 25912846, 17600488, 18378639, 17303391, 22572639, 11722672, 14967558, 26972277, 24361090, 26865686, 20107088, 28598346, 22660704, 10770033, 25426103, 28671965, 23475306, 30533823, 12032229, 10659364, 16972127, 19604116, 10788372, 1400998, 26448305, 26716022, 21949751, 10759398, 12182473, 25…
Hamadaea	27366206, 18676486, 26842996, 20207801
Formosa	24292378, 23874972, 28266601, 15978992, 24725270, 28213541, 24020297, 20514257, 28031251, 23749280, 30178524, 1472718, 21454167, 26477889, 16703772, 16403859, 26122366, 15070177, 26745366, 27595984, 23852092, 25096549, 15653903, 21679715, 30063098, 26354496, 10943364, 20228211, 16450063, 29709590, 25603982, 30011002, 26016491, 3280947, 24021725, 16403882, 27809648, 28752525, 21584242, 28705768, 1…
Arcicella	20118286, 18661678, 27611023, 28302989, 22081719, 22368167, 15143007, 20795390, 19196775, 20008110
Phocoenobacter	29191308, 10826796, 27615066
Paenibacillus	23526111, 24549767, 26893420, 29997588, 17083708, 20622125, 27165413, 17969618, 20398671, 27445999, 15143044, 17969616, 10103289, 24936766, 25395291, 26310301, 20227600, 24485300, 10319474, 22581904, 9058544, 27031639, 12764561, 27627697, 14742459, 21330433, 20870792, 24468556, 16915643, 24031988, 26063444, 9687429, 24238986, 24408531, 27878581, 17257258, 16622790, 17668041, 29957168, 21828020, 9…
Algoriphagus	25806979, 25213549, 21515706, 26297134, 26475126, 15774676, 22544791, 28699874, 21257690, 26873553, 28109202, 17766860, 24379021, 16585693, 27707431, 26318928, 26483766, 20371870, 19628616, 23764571, 21183675, 22904223, 27288008, 23609187, 24002477, 16014494, 30321713, 27926821, 15545419, 23332681, 13130017, 19648320, 22368173, 16625353, 28670715, 27855955, 28829028, 27503595, 29185117, 20130690,…
Alpinimonas	24158943
Erythrobacter	2103939, 15879250, 9351229, 25059862, 25629646, 28873945, 20851911, 26220886, 24875126, 25172859, 28140758, 2553395, 9286973, 9181522, 22384985, 10981829, 25245787, 27657820, 28474089, 19628597, 26587357, 26641635, 25713040, 29339760, 22021578, 19168610, 28754701, 28592325, 12361250, 12892146, 22106936, 14504692, 28418094, 28820100, 25642224, 28920835, 25911535, 16391092, 9729607, 15614563, 23992…
Glaciibacter	19244426
Xenorhabdus	2310180, 15955338, 10613869, 24616055, 2211511, 28712711, 28892274, 9647801, 1444417, 19319521, 19455323, 29369556, 12706507, 29946739, 30107045, 17207509, 23271332, 17951441, 22151385, 11400727, 24002058, 28322849, 16889644, 8858906, 22487443, 1282791, 10932355, 24394195, 21464604, 22612724, 11872480, 9055414, 23028509, 21660139, 18330113, 23914197, 19373275, 8684829, 15375127, 14751223, 1807066…
Gelidibacter	11548199, 19648321, 10427082, 29032644, 12148647, 27855955, 10547690, 26318928, 28913636, 23041641, 19538952, 16585684, 9226898, 12037610, 11248393, 16014468
Nocardiopsis	16627660, 26026381, 27565851, 29385078, 23917857, 8606174, 29467379, 19756309, 19756308, 11042393, 11034504, 25048158, 10963330, 27986729, 26039241, 25576306, 16738096, 22950748, 29501840, 24748851, 29511956, 16871424, 24291316, 23229438, 21757453, 27048448, 25231460, 25190333, 3376615, 2972291, 26297579, 22723998, 17566868, 16514027, 24663116, 26369300, 18842849, 23386029, 8992241, 2531134, 2123…
Archangium	12195959, 20338521, 26286530, 121178, 27046, 28379546, 30292991, 29158239, 28141508, 7868385, 10425789, 29968134, 30496822, 27562599
Anaerococcus	25653852, 17714522, 24886293, 30366816, 16982780, 28522362, 25056296, 29852249, 29787888, 19883155, 29890440, 18833331, 12855723, 23224675, 28854667, 26293474, 27328611, 25680238, 30141127, 27499582, 14662931, 16870792, 18344234, 21949860, 27747300, 27102141, 29636352, 17428937, 28523395, 22595139, 18717638, 26574055, 12448679, 21672636, 26639871, 29576590, 29190539, 29098740, 26781497, 23030831,…
Magnetospirillum	16955514, 25725215, 8013655, 20622127, 20105221, 17336443, 24915802, 30194101, 25762338, 17027372, 28369150, 26218477, 10679308, 19838679, 11250081, 12764570, 21738665, 18567691, 17429614, 15004275, 19579222, 19500838, 22238623, 7691800, 23898327, 8675040, 17161908, 28130300, 12595256, 16423350, 21169637, 12130657, 20212111, 21939961, 22066928, 16553855, 19459692, 26376913, 28660385, 26825521, 16…
Pseudoalteromonas	12710630, 19709238, 23179456, 26426100, 15752212, 30250010, 23812889, 11876370, 23056356, 29105344, 30586216, 15765877, 21742025, 20363799, 15584408, 12126475, 24955302, 11101601, 8271973, 30180359, 25919624, 19543945, 24588258, 24021728, 24531691, 28418094, 25175548, 30450086, 9675369, 26875872, 15184135, 26494248, 11589700, 24931626, 17310272, 27288924, 14670708, 24817086, 10375177, 16751497, 1…
Chelatococcus	14666974, 27572509, 18273068, 28032205, 27277080, 24969427, 19661510, 20889784, 27503219, 19648350, 26712476, 26297575, 19767853, 22696801, 27902244, 27110967, 24477383, 27199265, 27352975, 27078980, 18768633, 22661062, 19933583, 22127119, 11152941, 12710604, 25301542, 28610831, 23026317, 26382584, 25525126, 17220452, 27100386, 27516514, 22209326
Nitrosomonas	17897228, 9851984, 11872501, 26896313, 11816974, 29660708, 23411457, 21840996, 9758771, 16261196, 25362506, 18305895, 22072124, 20646732, 22173827, 19381001, 12188571, 29444483, 7557469, 29920445, 17448175, 17078921, 10728553, 30199800, 24210505, 14518850, 17163011, 10049622, 9726900, 19719689, 18594130, 19719680, 17650682, 24256971, 11214800, 16553835, 23697242, 10347029, 28387799, 18023467, 235…
Veillonella	24060558, 29423216, 27337976, 16027144, 26663491, 22821944, 22092990, 29053769, 16701520, 22924756, 16013212, 21722256, 2325963, 8514392, 12790510, 17653931, 19060053, 26871580, 25290507, 2600252, 2479709, 12483235, 28903469, 17214267, 30488079, 15280307, 29784310, 27193835, 7867050, 18400025, 11686813, 10914791, 21738596, 28584706, 7979307, 19097755, 16081948, 28729000, 23327648, 17052892, 20435…
Paludibaculum	24867171, 27150379, 29479697
Aquaspirillum	16929647, 1766390, 1314800, 7588814, 2708319, 12902230, 15951115, 1907445, 2974756, 11541974, 8251522, 2504766, 10420585, 13130033, 18192426, 14569290, 23575986, 16347475, 21888245, 2007549, 10319477, 8574095, 17643469, 15980939, 17371322, 26095385, 15545462, 15546402, 9841775, 23504021, 18175708, 2624465, 12719266, 19047828, 15388733, 16898157, 10355118, 12113929, 9687237, 14742465, 12148640, 24…
Methylothermus	25509389, 16166682, 11571178, 16204580, 21148670, 15344930
Anaerosphaera	28626612, 25056296, 19643871, 20817843
Desulfonispora	11439112, 12358600, 11728723, 10555341
Victivallis	21398537, 29555111, 30395589, 26125856, 24434962, 23274992, 12656175
Diaminobutyricimonas	23274994
Desulfurispirillum	20400664, 17242870, 20407798, 21450009, 25505896
Syntrophus	28920165, 29511848, 11722901, 28932741, 12087425, 26959729, 29340714, 14979543, 29783110, 16180411, 30348104, 17768618, 17107661, 21762220, 23378508, 26549712, 10319475, 29354103, 26431966, 24237341, 21966920, 28246922, 18707608, 24589017, 28669057, 8867639, 24744752, 23766220, 17122342, 17442750, 30018612, 23524156, 21128661, 25752144, 12432464, 10480267, 24387041, 18312395, 19114508, 23667239, …
Acetonema	26999575, 1723588, 23813732, 21884938, 24532773, 12570995, 17220454
Oenococcus	24206231, 20546310, 16151074, 24290630, 24584255, 17265869, 17209816, 30533896, 10791756, 26897250, 14967557, 22489202, 16088344, 29526200, 16171980, 14768022, 21169445, 27940412, 23994162, 10733246, 21870044, 25752218, 18573560, 28199009, 15878403, 22101413, 28667570, 16278055, 24290654, 17160362, 10827275, 21194491, 18635281, 27877164, 20973880, 11298233, 23416549, 15476975, 26294376, 18317828,…
Desulfovermiculus	16758868, 28680423, 16957100
Desulfosalsimonas	29303410, 22039002, 22092787
Filomicrobium	1820562, 25978049, 11807567, 9734017, 19398030, 2455491, 22965077, 19196769, 2098710, 27696315
Novosphingobium	26493848, 24794099, 24737793, 23933807, 28586656, 15174144, 21045300, 24905407, 25232892, 23149680, 22933764, 27902280, 24657861, 17425661, 23264506, 22207294, 28567447, 18607094, 23928000, 27306976, 17303302, 28134828, 30062625, 22081711, 25424486, 25713040, 28455040, 22156397, 16269723, 30319567, 27145847, 23553337, 28648729, 28522997, 12130657, 11916733, 30180359, 27664092, 23568197, 15476978,…
Microvirgula	13130033, 27666417, 9734031, 23575986, 15566182, 25865706, 11724825, 24639240, 22178338
Defluviitoga	30380478, 21828011, 29609168, 29158776, 27525040, 30368244, 26779817, 27165504, 24901613, 25801333
Robertkochia	24126635
Finegoldia	29321635, 30366816, 27771471, 16982780, 28522362, 25056296, 16870765, 29787888, 19883155, 12967750, 23877700, 27756620, 28279857, 16701526, 25923378, 19666803, 12714813, 20129959, 18263572, 27742997, 15053317, 29374525, 24577953, 30141127, 12023074, 14695451, 16870792, 26206683, 15649009, 15578160, 18325110, 15269208, 15049457, 27102141, 29636352, 22444687, 27909431, 25910855, 21918193, 27641913,…
Bifidobacterium	9920130, 17720833, 22078969, 26709179, 6837195, 12200334, 17720838, 16008631, 24487527, 23523946, 12382693, 28737484, 21832085, 30353125, 19844090, 17977475, 24330093, 25253483, 12639405, 23001058, 28659066, 16517636, 1452029, 26004368, 26220763, 24991549, 29426421, 29906260, 21244240, 15671211, 27023883, 19525871, 20583474, 18683644, 18683645, 25629556, 12817461, 26863255, 9881885, 25290507, 296…
Thermogutta	25479950, 26011036
Pullulanibacillus	27528019, 25858244, 20127464, 17082388, 22368171, 26843374, 29701574, 23958081, 27515245
Propionicicella	18974950, 16338112
Thermocrispum	29602383, 7857810, 19196758, 20400669
Howardella	25784904, 25223749, 27853453, 18048754, 26300782, 30245669, 30272228
Streptobacillus	11064988, 26705259, 1562665, 21306374, 28003596, 16186643, 26377576, 8744742, 23590323, 8165003, 28430048, 25414213, 18023543, 11740332, 26584844, 11469482, 22718932, 12160180, 27698164, 9486709, 8067948, 19017047, 3619383, 26701936, 17018215, 18525173, 24912824, 28884664, 29671179, 16254115, 17561996, 18061376, 17223620, 7790428, 27822541, 25542830, 26252790, 7707673, 25316698, 27777430, 2214668…
Anaerolinea	27865665, 22328612, 28736793, 28950119, 16738111, 29471231, 29128951, 29116183, 30316156, 29497087, 28802245, 30014579, 27060243, 26605699, 29502133, 29934788, 23616338, 27709287, 26209674, 29453724, 30348104, 26233329, 24239819, 24041542, 25981998, 26808352, 16269791, 29707578, 29785845, 28270806, 26528534, 26764907, 26841777, 29205130, 27289059, 25898319, 26298014, 27289056, 25784904, 29398550,…
Flagellimonas	25301541, 17473257, 19329611, 30113301, 21724954
Sodalis	26605050, 16365377, 26197236, 23613801, 25367138, 27862540, 14733670, 22815743, 20494987, 25271287, 25851957, 30109092, 20300643, 29369556, 26410254, 19962263, 18324435, 22334517, 21148698, 30470179, 25782768, 26150448, 24814785, 21251054, 23435882, 22544247, 29516174, 23107774, 21203841, 11334953, 24637266, 22203555, 29036401, 17227456, 25983231, 29250466, 28381207, 22277830, 23574391, 30117802,…
Carnimonas	12353874, 19656941, 11837309, 9734022, 22160899, 11411685
Aliagarivorans	19567569
Lactonifactor	17196483, 26300856, 20370826, 22080573
Tatumella	21445365, 1663779, 23416549, 28114568, 19654354, 21839382, 26513250, 21315469, 25101226, 29906254, 21033566, 21356451, 28378160, 25807976, 16166704, 25371802, 24762940, 8742354, 11411716, 15710369, 25629067, 15721770, 23664257, 28255640, 19219286, 21926224, 19008066, 24239025
Lutaonella	19605713
Larsenimonas	27129697
Saprolegnia	25085484, 16951752, 22753365, 26317985, 28322210, 29671884, 23093030, 30488965, 22013752, 26209676, 22690761, 24671087, 28314907, 23029244, 12608568, 16159362, 8400431, 15521324, 11411644, 22691981, 7566059, 18592894, 30205126, 15679271, 8819832, 22895900, 21834329, 22160663, 12962224, 9645227, 27568187, 23670078, 28580011, 30485793
Gilvibacter	17267962, 26142727, 27188718
Orientia	17051495, 22462646, 27449540, 9826373, 12458119, 16107952, 23678256, 9665960, 15211012, 12971561, 25112312, 26112842, 26817445, 28719308, 24647254, 20926708, 18424015, 30419740, 9364677, 9393823, 12456377, 11131808, 21888791, 24915541, 29491236, 9809424, 29111373, 23959500, 17433390, 17870041, 25548900, 30035807, 20302599, 25692099, 27822541, 29178391, 23169998, 21303508, 12875301, 26384814, 9494…
Povalibacter	24844263, 27151048
Streptosporangium	22527622, 8782672, 10908794, 23364682, 26755450, 10093231, 19542128, 24031819, 20435750, 24158735, 2775496, 16338126, 16233821, 27073877, 17922759, 29515231, 17584469, 27986729, 25256952, 7496526, 25893956, 26814669, 30178674, 8085797, 8863440, 10843059, 655683, 26767659, 18853084, 15774650, 24389065, 24760800, 26507967, 22286515, 22805807, 7706129, 27464826, 22140157, 27157442, 16233807, 2471525…
Anaerobaculum	28456109, 25463927, 18820906, 30348104, 27154312, 21030248, 22990489, 10425752, 21915632, 21602364, 10843074, 24639674, 30368244, 16887649, 8995817
Tepidimicrobium	27525040, 27836515, 24268443, 23710623, 29609168, 20519913, 27785595, 30143202, 16449442, 26773954, 19625437
Malawimonas	22135192
Phytohabitans	22527624, 24916893, 24916894, 26516119, 22228668, 27252685, 20042750, 27126122
Mangroviflexus	21984671
Elusimicrobium	12749914, 30064352, 19270133, 10555379, 29176587, 30430918, 30086169, 9310640, 28761060
Paramoritella	27902247, 23148101, 19196787
Desulfitobacterium	14706755, 27878745, 16565809, 22956355, 20041951, 8593100, 15381694, 9336920, 16513756, 22232266, 24814779, 12957955, 15451109, 11515528, 23627862, 26400082, 16750582, 23672517, 16242665, 30549216, 29040474, 23423867, 16180415, 17768618, 24674078, 11285741, 21182287, 21846108, 26750760, 19656942, 30045527, 14758469, 18708512, 10664879, 16403868, 11400726, 16468399, 29631017, 12188570, 15747232, 2…
Turicella	11453591, 8880538, 19414240, 9124857, 17475450, 12488661, 28357413, 8993861, 23045487, 15355421, 8837385, 29404836, 8186090, 28027286, 7547293, 7547292, 10425754, 11176577, 30299424, 7547291, 23775360, 11801996, 29688828, 29458340
Dolosigranulum	21285435, 28107528, 30013985, 28968382, 30534599, 11220686, 29458340, 29541629, 22752171, 24868541, 29238339, 30286807, 28665684, 28708872, 27638139, 16014503, 30581863, 29033313, 18682840, 8294309, 27333043, 8815077, 10834950, 22770521, 25556553, 22066869, 12807205, 21711966
Ulvibacter	28962978, 14742468, 23809997, 24725270, 25211053, 30193855, 29249308, 25244530, 28752525, 28306743, 17026513, 18048750, 17267962, 27188718, 21669922, 24651307
Desulfosoma	22120904, 20418410
Desulfacinum	10843068, 8572886, 10319454, 20418410, 25641701, 26634619, 23949995
Oceanicaulis	22081721, 16166687, 17978224, 21036991, 14657121, 24261830, 23148094, 19643895
Brasilonema	28754701, 26096276
Salinirepens	22081717
Sediminihabitans	22543749
Bacillus	20024115, 11133940, 23029022, 14580210, 24901417, 24971878, 18519560, 19437453, 18504062, 26831574, 27666290, 11933230, 9103445, 16049734, 16049735, 2108053, 26904659, 18463566, 26187824, 25232231, 21399591, 16749167, 11800562, 16201706, 16201705, 25317383, 22695924, 8021181, 23880299, 22806777, 11415449, 23766268, 12441069, 9383981, 24972371, 19610337, 19610333, 30370192, 19824618, 1300999, 2174…
Beta	3143304, 27889169, 23009117, 20038440, 8239167, 20622122, 16701525, 16012050, 10590276, 18550317, 1622160, 1353515, 24252246, 19958241, 2741599, 26423671, 19921875, 2098705, 17908617, 3064037, 25470730, 25750031, 7820996, 27068910, 21453118, 24485300, 27133232, 12374834, 19175622, 17082385, 18227610, 16787756, 3279530, 3279531, 17214267, 26193312, 26572401, 15847380, 15280302, 17629967, 10466200,…
Desulfosporosinus	29103647, 27015005, 29870963, 20472728, 17956615, 26873027, 29473875, 24037656, 29328931, 19617766, 9336920, 11211250, 18456853, 30169128, 15340785, 20601514, 20428224, 20306533, 10919837, 26604198, 16242665, 20729318, 28748290, 21356251, 13130030, 27222219, 17418880, 22544786, 15278311, 24910080, 19494446, 25370366, 27169248, 28646634, 28888188, 18409612, 29466772, 27788622, 25935409, 19712368, …
Terrimonas	16957125, 17329780, 21887852, 28455763, 29458527, 27412118, 22199223, 27902263, 28857731, 15744505, 27524985, 30616051, 20061502, 23347927, 27412336, 20656815, 24925599, 27265403, 26253666, 27695967, 19620358, 17684266, 17684267, 16902007, 28919882, 18768628, 29109410, 26784334, 27902292, 22904230, 29707578, 25142212, 20382796
Pantoea	27549141, 28363559, 21637551, 17140781, 23896731, 29674547, 28326071, 28935728, 28705985, 15636548, 25926818, 26815729, 18650927, 27445999, 24374865, 18638014, 21124052, 24211774, 22087483, 26839588, 29567394, 27966630, 30001597, 21841003, 25048741, 29464956, 24015066, 17196009, 11759762, 29423400, 15633676, 23928093, 20572979, 19473254, 16171676, 20000843, 15545493, 25049913, 29992518, 18028554,…
Sphingopyxis	28497061, 21307601, 18842853, 15879259, 16044293, 26854134, 23933807, 28175269, 17629244, 12680945, 21279410, 29793117, 20718948, 22870314, 22673343, 28192179, 28613148, 15388699, 19439338, 24436067, 29454496, 25187627, 18600040, 28626671, 25173935, 12948056, 27611791, 28620785, 22081711, 30447634, 24711587, 15479246, 22901074, 23686278, 22884733, 19933588, 20023054, 23837439, 29205125, 18343342,…
Piscirickettsia	18691656, 26975395, 26956387, 18681901, 30542335, 9653456, 11145452, 9678968, 16434115, 9204294, 15584410, 22303630, 29768466, 23383004, 29967597, 27242682, 27025311, 26290508, 14631865, 25790493, 26706346, 12069766, 24039723, 26393930, 28789875, 21241361, 26220311, 14524498, 30165153, 11287140, 27788423, 18166333, 15460853, 12093039, 17250933, 16697089, 28075013, 29034215, 21878610, 9270845, 196…
Phycicoccus	18842861, 25872959, 18842868, 17012564, 24519808, 27447938, 27666743, 18319462, 28855122, 20154328, 20382795, 19605729, 22685104
Arthrobacter	16513195, 17668821, 28283945, 15806356, 22666062, 1902209, 27176938, 8358225, 20695892, 27016753, 11707611, 8590406, 28853684, 21742025, 18683646, 2846755, 27133232, 11225721, 12147070, 2549710, 26207878, 23963171, 8423008, 7487017, 3655719, 29462300, 24468556, 19214757, 2769749, 16896604, 19937218, 17267013, 8475025, 17936614, 15521179, 2117875, 22854893, 9294420, 3117770, 1909545, 30202922, 265…
Eionea	26025942
Saxeibacter	22703716, 18398192
Azotobacter	24097367, 19921493, 23135306, 1655703, 19336405, 7851392, 9677296, 9677295, 7803404, 3135803, 2722744, 9611760, 11131802, 2266950, 10542283, 8544828, 21036037, 1660468, 22232240, 23568214, 8973311, 2848826, 2690948, 7487080, 9305970, 9352672, 9428672, 8607850, 3053681, 30318739, 17338275, 2680767, 8497190, 16345992, 10212201, 1396693, 2125501, 7548055, 530139, 16347013, 17915950, 8050716, 8021200…
Salinactinospora	21669918
Bradyrhizobium	7592822, 22692703, 18616399, 1393826, 23354704, 27838542, 22752179, 1645695, 18030448, 2646294, 8130227, 25602743, 11114919, 16666924, 1444265, 1663887, 20081004, 29110071, 8368826, 8382462, 24521100, 19539670, 29278144, 30275278, 21044808, 1622264, 12597275, 15966104, 28004420, 15256566, 17951443, 11150670, 16349529, 16653229, 24082124, 25269599, 25002434, 17213679, 7988904, 10696474, 16223719, …
Thiobacter	15653920
Psychrosinus	24674078, 27822618, 18673392
Nesterenkonia	26493848, 28500722, 12148619, 24324969, 28964859, 15653919, 23782323, 28940222, 30485446, 22246205, 25701851, 15574939, 19838860, 12595716, 16132425, 18679563, 20593298, 28210247, 26725518, 16738096, 18523178, 22806037, 28665262, 24748851, 22328610, 21914888, 30274334, 21498772, 26884466, 16307869, 27525740, 9783177, 18676482, 25563923, 24863363, 25225260, 25256266, 17082396, 25389152, 18817065, …
Aquisalimonas	25667394, 17473272, 24699066
Succinivibrio	28789673, 29306345, 30172409, 28175950, 29445454, 20922382, 27242724, 28761980, 28707415, 28856906, 10319502, 22443874, 29081768, 27956653, 27180722, 24612258, 28854878, 24440247, 24352967, 28979254, 23834656, 12180951, 25727666, 27339112, 28261164, 26601590, 28740260, 20880288, 30210480, 25293764, 30283414, 29796256, 29636743, 30564753, 29163431, 19749029, 26542074, 27660180, 23584771, 28855896,…
Nitratireductor	21169459, 29023055, 25740314, 25073684, 29683414, 28964859, 26346478, 22021581, 19406788, 21294823, 23209217, 27535803, 14742492, 26077158, 23105054, 27562657, 21833481, 25027447, 28056221, 19126737, 23209238, 26772917, 20622050, 26649900, 20228212, 22905268
Planotetraspora	12725287, 12139476, 19406780, 16233821, 29681740, 23125318, 26240441
Halalkalibacillus	17473263, 20511460
Anabaena	28543536, 22051376, 25272755, 9511906, 16321953, 26576507, 30448320, 25822482, 18045384, 18726623, 10806234, 11950997, 8155853, 25244409, 9190805, 20081003, 23142489, 19084252, 18931119, 23895424, 7773387, 24361095, 18759118, 8522520, 11897511, 27273832, 11594028, 9570404, 16302175, 19609871, 24737795, 26374944, 7988900, 25002430, 23086594, 10731411, 11392132, 26474523, 25804337, 2832390, 1624212…
Pseudobacteroides	30124399, 30038431, 24425743, 26404597
Acidocella	27338270, 15702259, 17975731, 19933342, 26524974, 15274476, 19656936, 9361438, 26316543, 23369102, 27556282, 11722543, 28950932, 10675596, 25688108, 21635217, 25371339, 19620354, 25651881, 28261166, 27084004, 18081844, 23884710, 15643943, 12827325, 27230938, 17363056, 16456614
Chitinivorax	29116331, 21705448
Wolbachia	19686755, 30391314, 20810215, 22450512, 29779872, 11296829, 26997548, 25521619, 12537121, 26925368, 19663639, 22194999, 22072969, 29516174, 29657018, 24901418, 25329055, 16900311, 20597993, 22533729, 21708727, 18302997, 15535575, 22116282, 15454547, 29587626, 26999590, 12243742, 23733469, 27677378, 15687015, 12803636, 17641731, 26631376, 26047139, 26559510, 12701381, 11301253, 27492563, 30470179,…
Anaerophaga	22199219, 21914884, 21984671, 11837300, 21705444, 22345138, 30078113
Caldanaerovirga	19625440, 27756549
Sphingorhabdus	29596468, 27080446, 25227995, 22798658, 29069352, 28337567
Anaerobacter	11284202, 30124399, 24532064, 25644696, 22583366, 16211854, 10397308, 19671710, 24350443, 24425743, 10425769, 25319238, 26461107, 29101192
Frischella	25852743, 26623177, 28966892, 30533872
Thermolongibacillus	24048871, 28493157
Sphingobacterium	29651184, 11010861, 6815939, 7881543, 26873062, 7767231, 22642383, 22613898, 7050850, 18645872, 24652573, 22307508, 28945541, 2847632, 18288216, 8534993, 8289115, 18493013, 9542086, 21281999, 14686992, 17766877, 2667552, 29396528, 17629434, 25764465, 25048213, 2914870, 17546985, 9006326, 25597661, 29550118, 16893772, 22056425, 28962584, 10609533, 25201914, 19187139, 20390950, 18820960, 15612633, …
Actinocatenispora	19643893, 17978234, 16902009
Methylosoma	25698510, 19515201, 26617278, 24002451, 22429394, 20435749, 21724892, 22522690, 22592821
Sphingosinicella	25561328, 18175705, 27054358, 26315363, 19449346, 29415445, 19218981, 29116039, 19654337, 30570478, 26115991, 16403871, 17625188, 27827872, 16957112, 19187209, 22081711, 17220451, 21828023, 25336722
Parvibaculum	17635537, 26184578, 27640050, 22304419, 16075201, 26316543, 18065535, 29236008, 19749073, 26476620, 20228216, 28700608, 20714718, 22268074, 20148932, 25805343, 25740933, 26766366, 26359084, 29602070, 30347345, 15388700, 24061682, 15240283, 17557839, 26915995
Microbacterium	12074698, 7528152, 24060556, 24060557, 28283945, 17869067, 12889835, 18841325, 23928000, 24936766, 25721523, 22130193, 29556430, 24755300, 25146193, 406026, 406027, 24015066, 18815822, 23973470, 22328608, 7699039, 19751718, 19542140, 24031988, 17448171, 16514023, 27210016, 19937215, 30202922, 18818861, 15242459, 16751497, 16622790, 15225991, 17668041, 11049082, 27343372, 18319473, 27339186, 24289…
Litorivivens	28032190
Aliivibrio	21665974, 27494313, 28466204, 19860885, 29269839, 21790015, 28946071, 27664747, 24236081, 28345146, 21395950, 28449237, 26542048, 27305787, 24290621, 27552601, 25737836, 26499972, 26667219, 25475276, 22945862, 28494277, 22079881, 27020342, 24041820, 30100954, 25773973, 23725044, 29290397, 26472471, 20729362, 27072873, 25447025, 28233212, 22425489, 26875878, 29458871, 25649684, 28126438, 28792943,…
Gallaecimonas	20683589, 29637394, 23209203, 25037876, 19654338, 22659502
Yuhushiella	27144149, 20400669
Salisaeta	22509017, 28736793
Carboxydothermus	14973040, 17277357, 17012560, 16682779, 28232442, 24099169, 11941509, 26223231, 16133342, 17021657, 16190705, 24586811, 25423719, 15264843, 11024270, 11489867, 26332065, 19196756, 12423371, 12401795, 22005738, 19883128, 22529840, 29728389, 15574922, 23160740, 19807170, 21131500, 15113209
Acidithiobacillus	21512891, 16204508, 27337207, 17897227, 24139104, 18512002, 27775150, 30615628, 24292430, 28008327, 23411451, 19699031, 19090483, 15850381, 12882002, 20890755, 12855721, 22560175, 26677108, 22124722, 26617599, 15268949, 22383083, 21046430, 12151232, 19286311, 21255296, 15895264, 25463232, 25844467, 15044494, 25844468, 17911085, 23876140, 23530313, 28260145, 12382065, 20852847, 18297864, 19678846,…
Eisenbergiella	30532686, 24282142, 29858619, 30555437, 28279858
Castellaniella	20683589, 21400987, 25799434, 17850311, 25947620, 22286981, 19671719, 29116034, 19183960, 19819992, 25076942, 18721145, 25662242, 22523161, 26952993, 26905741, 21717340, 22807274, 26059184, 17695921, 29716998, 19605728, 28980366, 30500759, 20093025, 16585701, 22947208, 24952578, 16738107, 26979141, 20729318, 21950166, 21983409, 18768620, 29894929
Trueperella	24803199, 23548292, 26711048, 29574306, 27338233, 26418681, 29755726, 28534230, 29688258, 29517269, 24325777, 25711409, 24199385, 29103692, 30032722, 23663051, 23732384, 30459745, 26944540, 28257873, 30208923, 25133407, 30310680, 27473983, 23512925, 26093093, 20622055, 28504095, 25245410, 28246411, 26847357, 25173468, 25984774, 30067143, 24478394, 25012080, 27859701, 27832812, 25801340, 25833264,…
Aurantimonas	28323014, 18450703, 29265998, 20558586, 19411418, 24256970, 25796588, 23203620, 23609234, 25714548, 29034847, 25354565, 23132551, 24356981, 17684243, 27453213, 25199878, 30042750, 22922534, 19768133, 19924157, 25292192, 25371316, 28873945, 28616476, 17465139, 26745627, 14657114, 18344346, 29997592, 17082395, 21239540, 15774691, 25589737, 21186293, 21512309, 28875905, 30037557
Bizionia	18842857, 23515678, 22544796, 28691658, 24048868, 26016491, 15653903, 25103949, 19661492, 24258519, 16585684, 26297143, 25604342, 30303476, 22201035, 25351879, 16644192, 19851722, 22072650, 16166676, 27754607, 16014468, 23548362
Humibacter	27081846, 26842896, 23838446, 25977283, 27983468, 18398211
Photorhabdus	27908637, 11814294, 18769850, 21389770, 15955338, 28522324, 15692861, 26415660, 16513755, 29550571, 24457530, 30379824, 9647801, 27572410, 23129448, 29369556, 17169972, 19440549, 25338512, 11816060, 28888659, 28032540, 17207509, 23271332, 21816392, 27451445, 16461722, 29616194, 15280306, 12207882, 14727090, 28307747, 28322849, 8858906, 30108278, 18201196, 19216823, 18957603, 20620161, 23344035, 2…
Acidovorax	12588559, 12710631, 21272043, 26695194, 26397118, 8593052, 28018401, 28394467, 14982371, 18255283, 30190715, 28412534, 26441847, 11157226, 8439869, 24385973, 22660700, 19420719, 28627966, 10919805, 24480749, 19486410, 21131505, 28238372, 23563631, 23007106, 19732145, 16796688, 1712013, 19351561, 21076519, 24812942, 19712388, 15559969, 23519098, 18685217, 24504457, 28648180, 1371056, 19719666, 227…
Acetitomaculum	22423990, 7684241, 2500921, 24391765, 30397767, 23636494
Thermobifida	21216917, 18676463, 30225545, 19602015, 21169454, 24156762, 23871061, 23592055, 14704857, 16624419, 22642383, 24012093, 23604559, 24305742, 26385509, 20174792, 26138251, 21212953, 27223892, 21076908, 18762416, 25405080, 19002683, 18832174, 23377789, 28570610, 29605704, 18553392, 25115351, 22578869, 22461083, 18931132, 23490363, 19838860, 24083334, 17574781, 20156495, 20495998, 25023538, 12846842,…
Roseibacterium	26297482, 22847226
Hydrocarboniphaga	22228670, 20437162, 23228451, 22933753, 24737019, 23087039, 17317570, 22407788, 29131976, 20348325, 23315231, 18768632, 24844263, 17978223, 15280292
Thiorhodospira	10319493, 16271027, 29270850, 25436252, 17971330, 17911316, 16172927
Granulosicoccus	25113386, 25238763, 18062226, 29175002, 19661498, 28189875, 27992100
Sporomusa	28390020, 26975755, 11501482, 13130024, 11772618, 29549832, 23834245, 12570995, 1385264, 23479750, 26999575, 7988892, 27270418, 27338272, 17438779, 26625856, 18673392, 15143048, 12919409, 27107467, 24809291, 20680263, 9732438, 11133459, 10555370, 25848808, 28158432, 26147498, 10427044, 7547307, 11081792, 29160026, 24852573, 7710283, 16585679, 23252645, 24029766, 7537075, 16348877, 11823254, 33500…
Plantactinospora	24743166, 22140153, 28913769, 25747424, 27089547, 21873512, 19622648
Microvirga	28990280, 28032205, 28505340, 27902203, 29109410, 28346361, 19648350, 25590873, 26671415, 30206668, 25301542, 30369115, 29241075, 30062519, 30514367, 26749561, 25197439, 28336973, 12710604, 23705801, 27902217, 24948927, 23712451, 26382584, 28062461, 22199210, 25197490, 25146193, 24985194, 27290649, 24556636, 24179178, 20023055, 25011928, 29670584
Persicobacter	27287844, 19734280, 22659504, 27987272
Actinotalea	25381631, 27843089, 24519808, 25307231, 29698758, 17220458, 27902298, 29458505, 28534126, 28036250, 28751273, 19378995, 22021576, 23524356
Saccharibacter	28522995, 25500507, 18199517, 15545468, 27193835, 25239902, 27283019, 30442671, 30508628, 20851977, 18177965, 30245418, 30302520, 29525592, 17919758, 29495256, 24682158, 30319555, 28844190, 26847892, 30574173, 27682111, 29207303, 28578279, 29807361, 30105264, 25485864, 30384300, 25336723, 21389630, 25393530
Desulfohalobium	28168783, 8177169, 20005702, 30174556, 26962896, 24325308, 16957100, 22092787, 12013433
Rudanella	18218952, 20601484
Neorickettsia	26158273, 27461113, 27510768, 22381686, 27041341, 28750863, 22875676, 15176735, 26112842, 26160679, 11526124, 23607777, 12860634, 29851312, 20337917, 1774330, 8300201, 28673455, 18597660, 8573488, 12860643, 29492770, 26387062, 30534598, 21908321, 23647393, 12710612, 17679503, 20529020, 16290092, 23773143, 11760958, 16948578, 28645313, 29575679, 20833807, 24670154, 7537055, 17114752, 22022820, 279…
Streptomyces	25109726, 2628170, 18769916, 15984840, 28018402, 18755976, 16407307, 11701861, 15295117, 24994795, 29766001, 24994793, 18542945, 11092935, 27864176, 1240563, 25556102, 26967471, 3142128, 12644227, 21393856, 23847611, 9758803, 15713404, 28364142, 16392678, 27534445, 21788474, 22806774, 21986071, 1779769, 9294421, 27966343, 12534277, 7844035, 7844034, 7844037, 7844036, 7844031, 7844033, 7844032, 15…
Herbidospora	20435750, 12139476, 16233821, 23125318, 19643877, 19667396, 15267156, 26507967, 7684242, 26452464, 22140157
Bacteriovorax	27629536, 14686937, 11822674, 15668021, 12508873, 22368169, 17803770, 21326335, 18631362, 25380719, 20094810, 21899909, 15280263, 19191952, 25406234, 27992100, 17968612, 22955231, 23463183, 16913926, 25139659, 18450714, 19267151, 17123828, 28492178, 24454382, 17043820, 29950702, 26251870, 25707746, 10826807, 27446036, 24749684, 26203326, 24088628, 26590288, 22904049, 21984111
Phaeospirillum	28700608, 12423751, 19948127, 9734033, 21705442, 16876366, 22765162, 29771536, 20495036, 21691621, 21695788, 19265434, 25536050, 19605708, 20554377, 27396664, 20709914, 16330228
Calditerricola	20400666, 22922537, 28797634
Verrucomicrobium	9097448, 18814953, 29371348, 17349062, 23785498, 22347872, 23041636, 11016691, 18310338, 18328084, 20795390, 19712374, 19700835, 21184215, 29306981, 10388721, 12427955, 9296261, 23442796, 27047475, 8863424, 22783236, 15808742, 24268540, 11823184, 22572875, 15388697, 11155969, 9335284, 25436252, 20345903, 22022322
Desulfobacca	24576086, 25244028, 17098925, 9603856, 27105167, 26023748, 27005987, 19031865, 19712316, 25408313, 10319454, 17440719, 29160027
Crossiella	11491360, 22410309, 23051830, 12508885, 17684256
Oceanicola	24899659, 20656808, 23271643, 20418400, 26373783, 26012580, 15746343, 25500750, 23370733, 25663028, 25884328, 15280281, 27992100, 19126722, 23132551, 17684242, 17625206, 26077158, 17220459, 28866994, 28895945, 19717582, 23105065, 28798189, 29762105, 18065535, 27114087
Pluralibacter	28658607, 23632228
Hanstruepera	25351879, 30303476
Asaia	26636338, 24681711, 17919758, 30597740, 28221885, 17502606, 26670313, 20434424, 19924467, 23226255, 24466119, 12054243, 16261863, 15280289, 22500583, 24407652, 27708633, 22808994, 25981386, 28421042, 24682158, 23777746, 29950179, 19735280, 25485864, 21566366, 23279821, 26150447, 20097822, 30350766, 11321102, 19809199, 18199517, 30498246, 30382151, 20217079, 20851977, 18177965, 16553726, 10758893,…
Kosmotoga	21914881, 26825820, 24278315, 24264736, 20694719, 24368273, 19643902, 21503713, 27313308, 22555912
Nitrosovibrio	7689633, 14994172, 22767397, 11133435, 29246815, 16233723, 9163908, 28004253, 10049622, 29101538, 16348002, 27812803, 16345320, 25062354, 30579105, 22514889
Clavibacter	11161308, 2803638, 11010866, 24400887, 26075829, 21656086, 8339912, 18648669, 9281851, 16631265, 15574939, 15296189, 20657618, 18192381, 11761362, 20400561, 29790031, 7517339, 19055442, 8590406, 19018999, 8590403, 23768656, 8870638, 8458855, 1624442, 20526836, 24913050, 8085792, 20447991, 27157571, 21510777, 25555737, 8633849, 2084507, 11763129, 8597597, 12969298, 8405465, 28609745, 29180363, 191…
Centipeda	9747334, 16887710, 28678838, 9461679, 3171249, 10849269, 8265205, 10464949, 3653981, 2082242, 2087348, 25037463, 27846826
Halopolyspora	24860112, 26050246
Thiomicrospira	19278448, 16804189, 9835544, 17524444, 11587574, 9327542, 30446552, 10831429, 17407058, 27334912, 25226028, 11386863, 21073490, 9531639, 11055927, 20400567, 30574130, 12197947, 17921273, 7545384, 20975831, 25225969, 26914243, 9251199, 19406451, 24981676, 28728564, 16901999, 8633860, 12823193, 15870342, 11321103, 28581925, 17012565, 10473384, 15838028, 16957253, 1729214, 26511790, 16347420, 169390…
Maricaulis	22960552, 26379634, 16166687, 10425763, 22174908, 23850694, 17978224, 26661994, 11211267, 14657121, 12508888, 15280296, 19643895
Neptuniibacter	25843896, 17473248, 18506422, 28371138, 20039169, 22697392, 28040300, 22685102
Sporocytophaga	10319467, 8702294, 11491527, 9828443, 30505945, 27327363, 23337578, 120650
Hafnia	27141819, 25563917, 25747423, 30317110, 28914802, 2483908, 19112401, 26999575, 11899055, 11232764, 1236718, 8168946, 18611409, 25548040, 19171267, 29091226, 29573325, 8244902, 25475278, 10828397, 18493013, 23505696, 998036, 22062162, 28402186, 1007731, 25833676, 8647107, 17081508, 9161610, 8765061, 9119027, 6295035, 10537189, 10537188, 7488524, 25622265, 22410503, 23992506, 16418520, 29377407, 20…
Agaribacter	30091699, 24763604
Modestobacter	17012568, 19878364, 27537546, 17012547, 27108251, 19278445, 17766865, 20802061, 27442850, 27849049, 27283019, 22887672, 15186346, 23461635, 22798659, 25987397, 27896686, 28809149, 29717860, 27101693, 23148095, 19077307, 10826821, 26125681, 11553237
Piscicoccus	21282898, 27485896
Nitrospina	23524666, 23973199, 10473425, 29799171, 10049622, 11822673, 23515432, 23439773, 26657763, 27639475, 24911121, 17085711, 11741869, 24581679, 23091354, 30555427
Auraticoccus	20525813
Gemmobacter	22888190, 24158532, 23728371, 24014623, 29022543, 28855587, 29501953, 26586870, 25481291, 28417144, 25479954
Cronobacter	21296933, 29593704, 29724848, 21296934, 22891917, 27318267, 28782998, 24332367, 28967207, 28914802, 28650523, 23825624, 25501887, 23199494, 21883321, 26449318, 30304643, 30468260, 29428742, 19220739, 28600774, 30315374, 28658607, 26327241, 25951398, 26100713, 29454685, 23980710, 19413805, 29800825, 23680925, 25332122, 26577908, 30319560, 25028159, 26813696, 27005955, 25023334, 29629146, 23056510,…
Fritschea	17645822, 22251681, 20462452, 22383972, 12783192, 28122598, 23955860, 21329550, 16614250, 25297658
Helcobacillus	19620359, 26867728
Vulcanithermus	12892142, 16878541, 15747232
Flavisolibacter	24198053, 24451201, 27259556, 26640050, 20656815, 25858251, 30456752, 29671178, 17684267, 29458484, 25761991, 28542542, 30193164, 25237148, 26115992, 20382796, 26875875, 26897570, 26442990, 28632115
Oscillospira	29373513, 27127920, 29774828, 26700869, 30271392, 28740260, 30536648, 29867803, 29633335, 24952588, 27717398, 27821063, 29539590, 28588204, 29557273, 30634469, 29491857, 29635455, 26394008, 27349947, 26730711, 29275129, 28429209, 26222621, 29432061, 30545051, 27242672, 24105841, 27242676, 28935567, 28085934, 28611761, 30243767, 28386552, 29677660, 28070463, 29906725, 29929065, 23626688, 28365795,…
Algibacter	24876238, 21856980, 22888187, 28699854, 26969704, 25395640, 16825641, 23733003, 28283945, 23625264, 25604336, 25740931, 23041642, 16585684, 23315415, 23996835, 17392203, 19651713, 17012579, 25713044, 16166676, 17766889, 25151138, 15280300, 26734000, 23543504
Leptotrichia	26705259, 8938638, 30619773, 7936718, 23281612, 24643218, 21287345, 25212593, 17215167, 14871191, 29259328, 29068319, 29478370, 29341956, 1331019, 20559445, 29462845, 2041949, 20614117, 27558278, 25988049, 7048217, 22576262, 26418220, 26864580, 20882886, 28326152, 26147303, 21272848, 26587342, 27833819, 29520825, 27080513, 27611998, 29556407, 16887710, 28621324, 22152152, 12202577, 24586647, 2081…
Bombella	25336723, 27851750, 28671528
Belliella	16627637, 21551330, 14742460, 22081718, 20371870, 29928773, 17158993, 26474559, 15545480, 25716953, 24315494, 25385994, 19622643
Mangrovimonas	24682476, 27506901, 25351879, 24997253, 26795059, 23041641
Mongoliicoccus	23543498, 22772978, 22081716
Phycicola	18523172, 28857730
Biserrula	25556192, 28214058, 17473255, 26011429, 10674646, 16353636, 17803775, 12648729, 17261565, 12445790, 8500899, 19605705, 18718720, 24976896, 24976886, 16113259, 21771509
Rudaibacter	23728372
Oceanimonas	16958750, 15830805, 30316192, 27659032, 19002594, 16738093, 26464816, 30040062, 26142903, 21257693, 22461556, 19291237, 12776923, 15388743, 30422104, 14657118, 30121818
Bryocella	21551329, 26546425
Paracraurococcus	16598639, 9734062, 16403866, 27225458, 24946573, 11822679
Ponticaulis	29392526, 19628598
Leucothrix	25896354, 20348322, 29851374, 30516460, 21551282, 17265174, 10555365, 28437776, 17220250, 29121118, 16347937
Alicyclobacillus	25493478, 14672216, 15715640, 28008327, 15581894, 21450004, 26921423, 23844069, 26653310, 26537871, 21317325, 25064132, 21962940, 28408748, 23796641, 26162590, 18400325, 26808352, 17289253, 25639310, 23347182, 26215346, 16466821, 16797930, 30088371, 24586230, 25844467, 22613201, 9558310, 18318500, 28426027, 24890617, 12160466, 12784859, 23992502, 11749956, 28194744, 20465851, 15747232, 9080697, 2…
Sinorhizobium	11133942, 14608421, 19460820, 21484295, 9427545, 16332814, 9139935, 15221743, 25420869, 10391951, 19820082, 22782637, 27096926, 9846756, 15150249, 12021797, 20965680, 10388672, 12448755, 12448756, 15384181, 29582151, 23599422, 11685369, 22328762, 23759600, 12384297, 16042020, 19895911, 9043124, 24972371, 28197647, 12923075, 26452613, 28216096, 23682114, 24511998, 10447868, 11271501, 11271500, 112…
Avibacterium	25465664, 28622864, 29381805, 17541831, 19329598, 26473688, 17656110, 29923825, 21500647, 16553833, 19848090, 27866411, 19573597, 26117375, 29350071, 23178044, 26953948, 24613002, 29805219, 15653900, 17626479, 20544423, 29610966, 17364508, 28957004, 17485180, 29615246, 21696378, 22856194, 22241047, 17049758, 19468937, 20945795, 29678233, 27902901, 22312992, 19848076, 19023757, 28848739, 21979456,…
Ricinus	29679202, 28063832, 18828480, 28457821, 22711547, 7815401, 27922802, 21819989, 27655133, 16402512, 25023709, 29191226, 26700195, 18495345, 16630380, 28684041, 15729950, 18598628, 26596894, 23800283, 26507182, 28255923, 2744469, 7280635, 29983263, 25030454, 25392580, 2696959, 24102049, 19101589, 15005560, 9919665, 26799474, 20304560, 22091928, 27876087, 12402524, 10600446, 30324255, 11440778, 1523…
Edwardsiella	24945570, 29245904, 29375507, 12216795, 19944764, 22510211, 16779628, 26549174, 22609730, 28687358, 27732898, 12580282, 23482384, 21763772, 29654379, 998035, 10342654, 20572902, 27638425, 21360449, 26310305, 27345170, 24837777, 25613040, 8487385, 12581749, 22178783, 16293422, 23092811, 26851782, 26472617, 17526852, 7802393, 30115341, 16408842, 15058814, 27592048, 28803959, 6104464, 27155471, 1705…
Allomonas	7376760, 25899000, 7445867, 2933905, 6837193, 2432744
Cribrihabitans	25180090, 27216538, 28840796, 27334981, 24425741, 29043957
Fangia	17978237, 28671520, 29185937
Hirschia	21705585, 14657121, 29116331, 19643895, 19620361, 19628598, 20352207, 2275859, 10319468, 28954645, 17978224, 16166687, 22904229, 26579095, 18984685
Echinimonas	22945862
Aquitalea	24238986, 30048726, 18842860, 26918550, 16585708, 18175708, 27132174, 26637813, 30603770, 29762699, 23575986, 26825784
Paenalcaligenes	24271214, 23811136
Phreatobacter	24277862, 28867003, 30016224
Imtechella	22199208, 22707529, 24912822, 25385000, 22740661
Frigoribacterium	24132916, 27654623, 26042095, 20018377, 11034481, 10826823, 24158943, 17978208, 17668041, 16104348, 15574939, 26296577, 19937215, 25609679, 25053283, 22140170, 18676471
Acrocarpospora	26507967, 10843059, 16233821, 22701613, 26919689, 23125318, 14564533
Persicirhabdus	18398209
Cyanobacterium	10752621, 8106479, 9580131, 21938021, 7918396, 18343151, 1902208, 12705327, 10806238, 11114911, 26708481, 25527377, 11999371, 9045835, 15328351, 10684972, 10742260, 9801164, 23823493, 18482977, 18444611, 8501038, 22522678, 24838684, 11140597, 12428009, 25723341, 9696753, 28242458, 24969233, 8544827, 15137092, 21806012, 1939076, 7629156, 16317040, 22383253, 9407082, 20675499, 16912048, 22864466, 8…
Desulfothermus	17911311
Marmoricola	20693360, 19880634, 19667373, 24449791, 20935090, 29498616, 22322873, 26883120, 17220437, 17625163, 16166734, 30369115, 28920827, 18175687, 26973601, 29532370, 18450688, 25754550, 28005518, 25805631, 10758857
Cellulosilyticum	20400560, 28820092, 21803997, 28699873, 29410651, 28127902, 25077951, 25864053, 19661493, 30532742, 28526795, 24809291, 29475514, 21764976, 22721417, 21398547
Halobacillus	12892126, 17085700, 26942918, 10319508, 18758732, 30623303, 18093162, 27843972, 12807188, 17911315, 16280505, 29611137, 28592721, 20665017, 28374790, 26894235, 17432382, 24031991, 24782854, 28236193, 19037673, 30261347, 22575437, 20594981, 26090321, 15183890, 18359284, 10553288, 22583374, 16474195, 27862101, 17766866, 18676487, 29104571, 26511622, 19719677, 23761306, 18319467, 27784943, 18175696,…
Sulfurovum	26810146, 29774049, 15388698, 26804665, 29757127, 24593671, 28793929, 24966202, 18499493, 18483736, 24116017, 26359117, 26080105, 27708637, 23847607, 28372926, 30574130, 23847608, 29312204, 30341500, 24633337, 17615243, 25348393, 26132902, 27256005, 18159241, 25250021, 26610891, 26858705, 21592302, 18972111, 27116914, 23523720, 29417188, 27046383, 20132283, 23626586, 25489728, 18637040, 25397946,…
Zhihengliuella	19567565, 23990654, 20490581, 26233517, 28070323, 17473251, 26297009, 20729314, 22806037
Deefgea	19654346, 25843896, 19671724, 23575986, 18048738, 17329799
Halothermothrix	12177328, 16508108, 22298009, 14646087, 24315644, 11302504, 24780271, 21720820, 23325032, 27154312, 22743714, 27761638, 22527048, 19145256, 25760712
Leptospira	30138761, 28351712, 18367568, 11850271, 18770609, 8150433, 17369477, 24703251, 30533456, 10073359, 27178006, 28562600, 17239493, 19028604, 22960422, 28303833, 19047402, 8264422, 23932894, 10932754, 23272343, 26408270, 24132577, 11527817, 28673456, 27864172, 29691192, 4013576, 15239476, 1284791, 29163438, 2459865, 29624576, 1455625, 22983964, 8425377, 26714322, 25317383, 14587376, 10659360, 217069…
Saccharopolyspora	8107683, 19602015, 8980961, 20400669, 20567260, 12125822, 8159169, 2199328, 11555300, 1517162, 8386739, 19605720, 29402941, 24346634, 12698320, 23720369, 22950748, 23804312, 21602344, 19244440, 19406796, 16457476, 15236509, 28628641, 7883182, 25256218, 29310855, 22805807, 18523858, 7849045, 9008843, 19324553, 9221705, 23108875, 24663116, 28920832, 26050246, 3220254, 2234082, 8887935, 20298687, 12…
Metallibacterium	25063488, 25212223, 30469475, 27277134, 26310302, 25979900, 26421738, 22863988, 23568449
Cryobacterium	21784961, 18450721, 19661491, 17978208, 9103638, 23315411, 23203625, 20817836, 26238095, 27870556, 16085856, 22807274, 24535740, 29876484, 24450178, 25659801, 15640179, 17392221, 16104348, 24283367, 30482657, 29461184, 27692033, 24346230
Dechloromonas	27905538, 24072160, 29354384, 26804665, 27744555, 15834721, 29414357, 23775270, 28219052, 23477409, 17027372, 26922314, 22170428, 25197659, 27098258, 15879265, 28686895, 27966389, 19199051, 25549902, 21333531, 26642219, 28210252, 29908464, 30267917, 25181571, 25502074, 19712368, 24619121, 30453138, 29567469, 17140639, 30032055, 30528031, 15927421, 25463811, 27372652, 27084012, 15326226, 26324852,…
Fibrobacter	10191943, 8975600, 12654162, 29654500, 16405691, 29997589, 22901468, 25836034, 25319536, 24797613, 26194220, 28301489, 28462771, 9165703, 27107749, 11214796, 28085934, 18463911, 30128212, 29170660, 26444989, 30314483, 23474085, 26123320, 29163431, 25683239, 8919459, 25606402, 22492451, 2676979, 19714803, 26409956, 15966744, 29550115, 25931374, 16604121, 17953610, 1740123, 24315806, 21526192, 1634…
Ketogulonicigenium	24068509, 24728527, 24815194, 23454894, 27565673, 16014488, 23218663, 21803889, 24619085, 21296571, 15746343, 25348654, 23688502, 24172253, 24557074, 22016820, 29778095, 23970495, 22728423, 28283955, 26809519, 22994289, 19902207, 12807194, 23376843, 21037005, 21924300, 21994934, 17404730, 16461703, 15280301, 28292630, 22038958, 22384164
Ectocarpus	22685610, 17180708, 20981555, 26049117, 8811034, 10374952, 21454608, 10915609, 28129330, 26941722
Fluviicola	16166730, 24751548, 23765934, 24170772, 29899514, 30144991, 19654361, 22081717, 29649784, 26094464, 28185734, 29116331, 29648526, 27327363, 27035388
Enhygromyxa	20807581, 20948900, 29700155, 12866845, 26842314, 30413766, 28383484, 22821734
Kistimonas	22247211, 30484761, 30518817, 19661507, 29728381
Anaerosinus	30395589, 30276715, 17220454, 10555370, 28949408
Jannaschia	15774638, 15653851, 19490017, 19648318, 18218956, 29388543, 19533714, 25908144, 23589378, 24239819, 15653862, 15388729, 20944211, 12807194, 24425817, 16283687, 22199214, 15879238, 19244427, 16166695, 16403865, 15280301, 18065535, 21046336, 17766886
Lysinimonas	29532370, 22821735, 23203625
Caldibacillus	15197605, 28469608, 26048931, 28527624, 27151781, 21856988
Methylovulum	26873322, 26044417, 21724892, 28787765, 22429394, 25423724, 20435749, 27031985, 21984248, 20846142
Calidifontibacter	28920829, 22389286, 28097821, 28629492, 21075908
Parasutterella	20400667, 28522995, 28821814, 30481617, 28742883, 28228158, 30589437, 29465126, 30483228, 29896600, 30337551, 26431973, 28903182, 28994235, 26222621, 21887641, 29587465, 30159141, 29218037, 29922256, 29744928, 25652653, 29724187, 29353409, 27709286, 28576837, 19542131, 30394865, 27903830, 29088530, 29525681, 29313353
Litoreibacter	24812362, 20173002, 21984668, 25146437, 24573327, 23524350
Rhodovarius	15490551
Dongia	27435202, 20061488, 24002472, 24046206, 21948090
Rhodocyclus	11398934, 25689047, 11019819, 24425398, 17391331, 8240962, 10319502, 8215406, 10873539, 11827346, 30174556, 12216618, 26973608, 10758872, 8681949, 8396428, 8269946, 16000823, 7506088, 7544094, 7793946, 1453470, 12177324, 7578075, 18697729, 8300574, 19473764, 8573504, 24420207, 10739477, 10739476, 11931155, 16233809, 27902185, 11321099, 2325631, 30388088, 12892131, 12866848, 11858148, 7533594, 750…
Xiphinematobacter	19196267, 29134144, 11155997
Varibaculum	24451181, 15053324, 28109846, 27745752
Pseudonocardia	21725009, 29089938, 15774630, 21644963, 16957120, 28330230, 24860112, 23025282, 21106596, 21974888, 26347255, 25766878, 22913725, 22445196, 22140165, 24375232, 11321110, 22327578, 28853680, 27858138, 25566214, 20400669, 19475952, 20654743, 28820111, 10319471, 28820114, 26115882, 19244441, 16871424, 24992532, 23847611, 25190333, 29462300, 28321210, 10802188, 22783100, 23251523, 23147387, 16514025,…
Lapillicoccus	26297674, 28664321, 19605729, 18048726
Citrobacter	7034653, 24462703, 30279238, 3230869, 2174868, 6837195, 8341714, 22821949, 21672596, 16779628, 8324135, 10097678, 25356340, 11751769, 614606, 18493013, 27572415, 22062162, 16161677, 22346377, 10529881, 8589129, 10529883, 11722558, 11118848, 11864076, 27174090, 10879343, 9597391, 11101600, 24555327, 2467634, 3686149, 24501600, 15014062, 1643825, 28745029, 10647079, 15527919, 16345692, 12543694, 22…
Mahella	21685171, 24048585
Rhodomicrobium	17974211, 25117430, 21705585, 1631, 1935983, 12669192, 23291882, 28839033, 18069321, 16348527, 9477250, 25844460, 119145, 6610816, 7836312, 24425398, 11541974, 8439237, 3137931, 6777642, 9720049, 26579095, 28484799
Tuberibacillus	27117268, 20127464, 17082388, 26843374, 29701574, 23958081, 27515245
Lutispora	24633443, 20382819, 27031373, 18398203, 30404613
Sulfitobacter	17705251, 29354384, 25724746, 15179602, 15883864, 20601488, 10826817, 17207953, 22748097, 12583721, 29620497, 28184991, 30397652, 10319472, 19689706, 16871810, 21046336, 28251548, 27374618, 17684258, 28083564, 16514022, 28752525, 24096354, 23506419, 11403404, 24304672, 29981525, 16636988, 22971227, 21698243, 15184132, 19709263, 30405548, 29899514, 24020443, 25377705, 15746343, 17583223, 10028255,…
Waddlia	17953102, 16966448, 26386066, 28306562, 19332673, 12455703, 12177347, 25854000, 27773758, 26432516, 21562107, 22855373, 15239381, 23729651, 27002636, 18192789, 29110020, 26950066, 25857735, 29145645, 21315828, 22141597, 21884294, 18424154, 16830093, 22092560, 25755892, 26428856, 24484495, 24662769, 10319478, 25543825, 24727388, 10831445, 25986220, 21612765, 25150688, 30068313, 23421965, 24141085,…
Desulfatiglans	25461007, 24944334
Youngimonas	24844264
Flavicella	25481292
Brevinema	11075904, 7857811
Halobacteroides	28653982, 10425763, 19115035, 21761211
Hydrogenophilus	21617984, 9045826, 19202290, 13130025, 10705449, 18685221, 26284037, 19767853, 20228213, 16511051, 9627389, 16233020, 2549012, 10319503, 17516047, 11321094, 12115053, 16681384, 28970007, 28827133, 28821552, 2493816, 15546414, 26513250, 30143197, 30579830, 1294332, 11820782, 19031865, 30616169, 10548510, 15980939, 30533902, 27033998, 23584967
Oxalobacter	12165021, 29908759, 20305060, 16957238, 9003594, 27524723, 18162462, 30532742, 2361939, 27900422, 16922510, 22215293, 23458264, 28841836, 8731936, 22223029, 25269440, 30190715, 12147479, 11551212, 15932938, 29906259, 2008903, 9924818, 2708365, 12885351, 27736997, 28629495, 25224873, 28744264, 28624518, 17870112, 8636101, 29808727, 11113128, 12966191, 27538875, 25630805, 17786282, 26372013, 174995…
Obesumbacterium	15251209, 16430517, 19661513, 16989283, 9172442, 10555323, 12358688, 17657348, 24944110, 23818163, 21316866, 20023064
Buchnera	29487575, 26261351, 16349393, 18586942, 10467175, 16848891, 10688696, 28326078, 25811863, 23816604, 12088995, 27526087, 7608990, 23077583, 15937185, 19791603, 9767718, 12791133, 27599759, 24382700, 9425245, 14965905, 1572539, 23575215, 11890702, 26822159, 8170994, 25545417, 10229576, 24874152, 19728837, 24482319, 27297891, 24009760, 29178391, 25713367, 27895889, 18478288, 9516544, 17532860, 24951…
Ohtaekwangia	29101689, 25661057, 27524985, 27643734, 22544793, 20511453, 26210024, 27965631, 26546760, 29413938, 29545788
Syntrophobacter	25261998, 24368273, 8588734, 29611893, 10390878, 29116183, 16011754, 16348912, 17483259, 22806863, 22944494, 24950093, 19888546, 10758870, 30348104, 25244028, 8572886, 17107661, 22621809, 20576691, 27005987, 27085098, 10319475, 27270788, 27289059, 23450070, 9828440, 29511848, 26085472, 29160027, 15466514, 20559824, 23949995, 27734192, 24576086, 15649428, 11344452, 17498652, 22544246, 30176460, 21…
Polaribacter	29303693, 29330047, 28984567, 24725270, 10547690, 17684236, 25724747, 26688201, 27902370, 24474389, 30147678, 18768617, 23829580, 30405146, 16235024, 23750155, 23809997, 28893356, 12037610, 25478683, 18599714, 22462611, 11491527, 22286998, 28665265, 29121118, 20622053, 26745366, 29705129, 25244530, 24911121, 28306743, 29705124, 29187706, 23710058, 14602620, 30228379, 26986518, 30482829, 27902190,…
Desemzia	20729308, 11837304, 25371316, 11034483, 28333122, 15612633, 22609341, 26933936, 10028261, 25199878
Luteipulveratus	19654344, 22389286, 27986729, 26303235, 21811262
Frondibacter	29022548, 26089031, 25385000, 26800666
Labrys	15879264, 19747774, 16166687, 22842857, 30055880, 25561255, 17329783, 29510309, 29407776, 27825487, 17329788, 28323446, 25751159, 18319480, 17012581, 24997906, 19684322, 29986236, 25468422, 29500590, 29059576, 22489111, 15143003, 24193247, 20023053
Pseudocitrobacter	24182752, 30310525
Anaerocella	24899658, 23337575
Teredinibacter	20393708, 28879838, 26441143, 12450854, 20833889, 30427852, 23291764, 28120312, 23288898, 19654350, 19568419, 16014479, 18398190, 16514044, 22133150, 12508896, 29936557, 20559015
Sandaracinus	21742821, 27358428
Capnocytophaga	8596122, 8682925, 2254020, 7660080, 27786617, 29970924, 22092990, 22491382, 30225149, 30259511, 24504329, 11462207, 10219172, 2098709, 21625744, 14871191, 26608488, 11737506, 12790510, 28381610, 25115994, 3679548, 9379321, 11952732, 1314221, 2643582, 21864643, 8354551, 28547773, 22891017, 11429938, 1894375, 17721298, 14761122, 7722848, 17720421, 9240381, 21239122, 8277407, 1325846, 28403363, 7923…
Thermodesulfovibrio	24413919, 23340500, 27832517, 27379049, 12148651, 19712297, 17227427, 28634470, 29275129, 25273230, 18221850, 29247059, 16133342, 25400621, 18984690, 30348104, 28066337, 17600048, 29105249, 11567003, 16579447, 30404970, 10794144, 11741869, 15980939, 21747791, 10049872
Chitinivibrio	24112708
Blastopirellula	23159757, 27379046, 23766281, 28087803, 17021241, 18043661
Cryptobacterium	12709498, 24504329, 19141730, 28979069, 11699590, 17064396, 29513935, 23524353
Coraliomargarita	27507008, 17473241, 27959775
Saccharococcus	8377660, 16348144, 15322950, 12421083, 24350443, 11772639, 29931494, 11760948, 26243923, 10758855
Flavonifractor	25947926, 27551015, 28821814, 28855896, 26293474, 30087697, 27467527, 27242734, 27980687, 29316745, 19654357, 27939319, 28801639, 30606251, 30425923, 29491857, 23918795, 30245669, 29745868, 29176587, 29445360, 26261039
Rhodovulum	27260502, 12200275, 16158287, 24849732, 16733729, 16228402, 22039921, 9226904, 15256566, 21817826, 16119856, 17633417, 8661933, 17971330, 17150530, 27298580, 22805854, 26025945, 21959289, 17609942, 11361136, 25225969, 28866994, 21549386, 28879850, 17974211, 17267955, 11131020, 26475698, 29228187, 10319496, 9799118, 20541115, 12508853, 17684252, 19542142, 10985738, 24425825, 12055311, 22180610, 10…
Marinomonas	23955504, 17851710, 10425786, 17012546, 25764531, 8427811, 7548190, 11084227, 11682198, 29741855, 26090321, 24024640, 21378190, 16903830, 25140443, 21558710, 24105944, 17272727, 11014871, 24892750, 22194352, 12039743, 17805918, 29575515, 22805854, 26393930, 23407403, 19898534, 26939983, 26734000, 12177339, 28261166, 27199280, 11343796, 15653892, 29031406, 30107250, 19060051, 29121118, 18573274, 1…
Planococcus	30445965, 25371316, 26161080, 28225085, 24040013, 22843594, 12072961, 28740308, 29755805, 30277309, 16604117, 18943455, 30303456, 23250225, 22414930, 12234536, 20610173, 24875126, 22155760, 3801094, 9830105, 28809140, 18343497, 20695892, 9704115, 29611135, 27447799, 11685517, 1505740, 11168727, 9467865, 22246205, 9301123, 24748851, 27480227, 24060556, 29497843, 25135816, 16871810, 9293018, 146669…
Azohydromonas	19567574, 28551856, 18070072, 25196726, 28124782, 25721530, 24898500, 23587813, 27327363, 23734728
Serpens	12113929, 22840334, 26516088, 20388270, 29727556, 17556002, 1689562, 2974756, 26787546, 25747304, 18048733, 24311543, 28939605, 20943533, 8543814, 25000589
Chishuiella	26310805
Thermobispora	8863419, 29575679, 29936649, 22614940, 25564526, 25999286, 17683913, 10464188, 22903031
Promicromonospora	23721090, 12148614, 25641069, 24910339, 23274975, 15143008, 28087533, 15280318, 28196719, 7547283, 26956574, 29544794, 23913026, 22976339, 12656159, 25006218, 25424303, 28783569, 21335503, 13130039, 19654362, 29441465, 15521184, 19648362, 18523198, 27634998, 12785307, 27902237, 27902233, 27048448, 28866992, 19542138, 21360115, 12148626, 20567975, 11411667, 22058317, 15023975, 15280304
Tardiphaga	22444281, 25091383, 26013968, 29717852
Gimesia	25780503, 27379046
Bergeyella	26507828, 25544000, 11127273, 29703763, 26020247, 29680378, 11850275, 28403835, 29786766, 16738108, 15653910, 28373186, 23437088, 24504329, 16798691, 24349448, 26535880, 23228621, 10991855, 11679553, 11491527, 29370239, 22614245, 27039167, 9721639, 9646458, 14715767, 29807361, 15879269, 15545478, 24759879, 17660147, 12734240, 10952607, 25463050, 22421611, 9103649, 28871594, 25946126, 16597879, 15…
Salinisphaera	26483760, 22058321, 28592721, 26484212, 22304419, 19502342, 20148932, 25951394, 22353741, 12579377, 19656943, 29458504, 21984663, 25458608, 23125319
Erythromicrobium	15545463, 12361270, 9336925, 7520734, 9729607, 12070768, 10794152, 16166687, 10981829, 30039321, 27682119, 16627658, 27371378, 10604286, 19628597, 9103629, 17882507, 30343327, 12656149
Eikenella	2669789, 17850606, 24060558, 7565172, 30202609, 2254020, 1358472, 19772671, 14998084, 2288212, 11850275, 11706954, 23649272, 24504329, 8324136, 26953488, 2098709, 17397318, 9444376, 21336757, 12673436, 30385304, 14986909, 22719808, 2166079, 23966506, 17653931, 9379321, 2643582, 1396729, 12878532, 23592930, 7988901, 10711615, 22891010, 8550866, 1761686, 27379251, 25751682, 10983884, 18400025, 1605…
Agromyces	19666805, 20435752, 10028252, 13130029, 16346402, 24762175, 8606174, 26370071, 29806982, 24824819, 29565274, 18398211, 26347255, 20802064, 20639226, 23461635, 17827307, 10963330, 17008032, 16598639, 25069405, 30269215, 28826816, 15521184, 18523170, 9731278, 26977901, 27099998, 23681643, 25662514, 8085792, 21359220, 16842370, 29511956, 8573525, 16349860, 19298515, 27373912, 16871810, 22569993, 173…
Desulfomicrobium	29303410, 25781158, 9730815, 2361938, 11054113, 30153549, 29610938, 25013226, 18483736, 17922655, 16022535, 16187073, 21194714, 29440355, 26858705, 17418880, 30341500, 29536876, 23648760, 12436319, 9006007, 8893853, 11862554, 19748265, 25007438, 10648104, 12324358, 23949995, 10398589, 29187682, 20005702, 11872492, 25598851, 21611797, 25192994, 7548038, 7601130, 8917471, 10583753, 10858580, 163493…
Parablastomonas	25336722
Heliothrix	24310007, 11041345, 1282313, 11425748
Thiopseudomonas	29883868, 27169721, 25326445
Rubricoccus	20851913, 28592721, 29034950, 29553064, 30038864, 28935744
Syntrophomonas	28456109, 30026737, 10543784, 1699595, 29511848, 23468890, 27725793, 25328537, 19897615, 29035674, 18309224, 27431485, 25616787, 29501951, 29609168, 27881975, 28295427, 10543826, 17012556, 17107661, 10758871, 17704894, 16345745, 28159790, 21030248, 27788622, 8863447, 26537753, 20220236, 17223300, 26386416, 28843121, 21966920, 27785595, 15143051, 30404613, 20559824, 17766887, 30268045, 15649428, 1…
Aquimarina	25806979, 29707906, 23621863, 23291883, 24626966, 20799083, 19651744, 29458468, 16902030, 23623798, 22112563, 20511465, 25969473, 25870256, 27199280, 26363841, 22941302, 21075902, 21478391, 27902250, 19060051, 24108324, 27337296, 19915102, 20348323, 28439678, 24981324, 29930545, 24817518, 24132666, 27259860, 28385456, 24906660, 20023058, 28331944, 26459873, 28984219, 23757234, 24030690, 11411676,…
Anoxynatronum	23609187, 12768452
Microscilla	15747230, 27581522, 11491527, 19767357, 13130017, 12469298, 16957105, 11876369, 10758885, 11722934, 19406820
Tremblaya	23905733, 26161080, 22809388, 24204799, 29411455, 25135816, 28914880, 12088995
Haematococcus	25164345, 9523693, 14727092, 10952594, 29946053, 30470898, 25612872, 9519479, 9180686, 25802050, 29614453, 8764486, 21802061, 17216459, 25533633, 21909667, 15236249, 27801872, 24287848, 24957182, 27135411, 7579184, 18205052, 10524195, 24993358, 25608873, 28710558, 18050940, 25381742, 29983744, 25610914, 27067588, 15143443, 18167437, 9045623, 26967537, 7750556, 9119049, 9182699
Ferrithrix	24934726, 19406797
Verrucosispora	23229438, 26975378, 30445864, 22331447, 23386321, 9828414, 19023674, 19620381, 19767367, 20582471, 17566868, 23892741, 12054264, 18503194, 15217192, 17617698, 21923106, 27562599, 21374042, 27707427, 22754340, 26347302, 23111784, 27048448, 25160509, 28940085, 29043951, 24959957, 27644133, 29974366, 21873512, 25325732, 23710052, 24938666
Bisgaardia	22199211, 21296928, 23778617, 23272350, 25368140
Leisingera	24449788, 24478211, 28251548, 19625441, 24425741, 19651744, 18768612, 20675440, 25157246, 25755651, 26173442, 15892703, 27660622
Streptoalloteichus	7535252, 1953786, 26512730, 7530224, 9923599, 19767851, 11491360, 17216057, 20667473, 10092193, 20094654, 2485087, 10092192, 3417557, 20639535, 25299801, 8662199, 7505390, 17022759, 22831455, 2693213, 26986891, 19589804, 19189972, 12534277, 10726924, 15640151, 18319479, 15727844, 2474660, 10826820, 26177844, 21948095, 8001174, 20049429, 29792433, 23360970
Siccibacter	25667396, 29724848, 28455327, 30079059, 25028159
Candidatus_Blochmannia	17971224, 8866472, 26198742, 23570961, 22912782
Dethiobacter	18317684, 24030483, 30390452, 29445359, 25452748, 28943998, 25915866
Chitinilyticum	19620355, 18048738, 23575986
Entomoplasma	23124239, 25907143, 9336930, 16280509, 21421302, 9828421, 29525619, 9226906, 8347515, 9336909, 23040460, 17267242, 8782681, 8863413, 24884866, 23711669, 11888158, 27273758, 8863414, 8068541, 29209298, 19719579, 15143041, 23324436
Methylocaldum	29303410, 24676728, 26560641, 20971833, 23254511, 10620693, 30625669, 24410836, 24794017, 16686213, 19573197, 28787765, 12353882, 29777414, 28772060, 11571178, 19898553, 29089227, 22573274, 22446309, 28567677, 14602631, 26161079, 24740751, 16423018, 25495866, 25475784, 25658953, 25921582, 21790062, 19712303, 26513269, 24981325, 16104854, 24986354, 26617278, 12957949, 11889481, 21131502, 25436252,…
Dermabacter	11453591, 25199257, 10778941, 11526195, 15322601, 30402221, 8993861, 27088668, 8837385, 25133779, 24563649, 9124857, 9646113, 18768630, 11016614, 19040704, 25356327, 8051248, 17889384, 19620359, 27486455, 7520745, 19332143, 24532648, 26867985, 27081494, 7989543, 29449838, 29594967, 17475450, 26867728, 25910855, 22038973, 17978239, 11376092
Pseudogulbenkiania	27431373, 30005255, 18842860, 28741211, 24271182, 23575986, 27132174, 29676145, 23402562, 19333599, 29550722, 25873540, 22493205, 27223602, 22038961
Sphingomicrobium	21828023, 23859943, 25964515, 23524359, 29927368, 28337567
Flavitalea	27265403, 22505601, 28721854, 20656815, 26556818, 26564036, 25288279, 30171433
Oscillochloris	16758863, 16758872, 17600067, 29116331, 10439413, 21037015, 16119842, 17583222, 2108737
Terracoccus	19666794, 9336932, 18599692, 15023982, 18048726, 18450693, 10028260
Derxia	18347779, 16346548, 3523170, 28950929, 16463319, 24504329, 23921182, 23228621, 23437114, 22659506, 21755289
Compostibacillus	25358510
Pseudosphingobacterium	17625189, 29944109
Oerskovia	12148614, 7734824, 16825406, 1899679, 22543749, 19656927, 8852977, 15184426, 1985933, 8755914, 7962633, 25424303, 2124793, 1339445, 2001281, 9363781, 16345943, 15521184, 27634998, 7765478, 7559954, 20091303, 7764040, 8784601, 11676595, 25319398, 9023944, 15619732, 16944345, 20880145, 16585698, 8993861, 2229375, 8837385, 24031541, 10620719, 8659924, 20567975, 21153421, 8591934, 14987205, 17901658,…
Pannonibacter	29693544, 28857514, 25265882, 26851207, 19819997, 22448126, 19423220, 28487855, 23440437, 21193815, 29504912, 21600718, 12710626, 16132425, 28473384, 17473266, 24912946, 19337925, 23568449, 17142374, 17159003, 22179413, 16261856, 17541707, 19246154, 22940883, 26915994
Undibacterium	24048872, 20305060, 25033822, 25778508, 29058644, 28018327, 24363293, 25437809, 30559723, 28950119, 30297041, 26397118, 24618668, 27307140, 23159755, 30158390, 24210546, 28068666, 17625185, 28412534, 26303040
Cellvibrio	23812813, 15466046, 15159584, 24105943, 14668328, 8339916, 28664321, 28875911, 12899618, 25994900, 12169619, 15014076, 28118504, 20497279, 21576850, 25199878, 21630044, 20543053, 29558720, 24100625, 29936557, 27021696, 15740741, 25200108, 29462302, 1368727, 23532050, 20821249, 18176532, 10931900, 12198486, 23461380, 14670951, 12655456, 16347240, 15003026, 12654910, 9290063, 10930083, 22814498, 94…
Noviherbaspirillum	24478210, 23749276, 28629495, 26940744, 27995870
Hathewaya	26643615
Oleiphilus	20683589, 12054256, 28802691, 28567035, 12807200, 30533838, 17684259
Rahnella	11557504, 27549141, 14608420, 25747423, 24894539, 29028005, 29747496, 19214389, 11463532, 24314897, 7852561, 12852739, 29573325, 28834204, 25406380, 24374865, 21033566, 27544667, 18493013, 24211774, 8349773, 16515815, 26410540, 30368606, 27353603, 17594524, 19442965, 30263727, 19196267, 29653723, 26547640, 23743733, 484990, 26145832, 15058195, 23636307, 1452665, 19937215, 25049913, 22691472, 2172…
Pseudochelatococcus	29757129, 28032205, 25301542
Thermacetogenium	28456109, 27364538, 20546311, 16232992, 21223337, 24920170, 25273230, 27623994, 29690652, 16579447, 26496917, 21261797, 23761313, 23259483, 10939667, 21966924, 18804062, 17600048
S1	27832308, 2174862, 25109724, 11826312, 19528165, 2157208, 6304492, 10386375, 22169089, 27016755, 16245373, 10816046, 18305896, 21300550, 23091277, 28492513, 15801771, 15196015, 17568977, 8501033, 30346547, 26678992, 10640609, 7928955, 1339366, 23775085, 12125254, 15966745, 9727022, 28177315, 12361251, 12361252, 12361253, 8404905, 19767362, 7727349, 10773078, 28978319, 20961044, 1779769, 17852338,…
Lechevalieria	12361291, 12619684, 11411672, 30514367, 19651742, 14763561, 22430498, 23645016, 17392215, 15743957, 28950934, 15620255, 18048731, 24690908, 28361265, 19052913, 21190787
W22	11882699, 28892020, 18313305, 23144382, 29632200, 8112835, 19486212, 19063735, 1956283, 10559170, 11530021, 8497188, 28954645, 3143043, 20637975, 9822651, 10346891, 12775686, 27354512, 24633337, 8251503, 6607499, 24641104, 24801156, 18174138, 24870224, 12217691, 20639372, 24391996, 16634953, 10531210, 17156124, 24413803, 27574185, 20926557, 17473233, 3221196, 9989221, 17116887, 17189449, 18166098…
Actinopolymorpha	18842872, 26297147, 27442450, 20593804, 20889769, 21148677, 19648316, 11321092, 22976339, 19605725, 27562599, 20154327
Vulcanibacillus	16627653
Gramella	24048873, 26032555, 24835164, 30456754, 25634942, 21148671, 30300505, 28261179, 27117540, 27902319, 26318154, 17107561, 29851376, 22750556, 20081026, 24522286, 23589378, 25758166, 29205131, 23123910, 28323277, 15653906, 23315405, 17488508, 17066955, 24522261
Sphingomonas	12459186, 24828580, 10438749, 26663491, 19528166, 11576682, 17487532, 18255283, 22207294, 27469025, 28853689, 10103288, 24936762, 25491754, 26018545, 24485300, 10731665, 22660707, 12043869, 25604345, 12764567, 12676728, 12655408, 24239025, 10986254, 29643283, 11939779, 16977465, 10467151, 21161323, 12361250, 24067021, 27683270, 9011378, 10932352, 20919658, 9692187, 29222953, 30059564, 25464311, 2…
Caminibacter	14742457, 15653874, 12148646, 25397946, 15774661, 25604337, 28388834
Pseudomaricurvus	26297504
Streptomonospora	24858572, 26459342, 26297597, 13130027, 18599694, 19622663, 23847283, 25601074
Mariniradius	24315494, 23064355
Mariniflexile	21856980, 28031251, 18768613, 21498661, 16825641, 25001229, 23897212, 19605703, 22798650
Psychrosphaera	28984219, 21282903, 24599897
Thioalkalicoccus	11155992
Moritella	16859689, 11330686, 23586990, 12559906, 21968646, 18499493, 19453514, 10826797, 28733934, 24015199, 22965082, 10758850, 29884177, 7547295, 12644485, 23111600, 21862244, 14577669, 16511017, 10692366, 9919678, 17973159, 21401642, 19149373, 22425489, 12949104, 12710623, 21290896, 23523720, 11171265, 30132897, 19345267, 24730604, 19147307, 20726028, 19196787, 22266402, 20662377, 17973084, 18194249, 1…
Lachnospira	27858139, 29290943, 29923819, 28628097, 28890155, 28978875, 26709179, 28701620, 18713292, 21075970, 29618989, 26306392, 26612136, 29303807, 29486796, 29909506, 26941724, 24723104, 29314285, 28674386, 3389805, 23250116, 27611781, 30087660, 29852000, 27433177, 22436008, 24657864, 30405201, 8123565, 23804381, 24522272, 29307330, 24888394, 29113344, 27854567, 25839332, 29216491, 24212576, 23856245, 2…
Jatrophihabitans	28664321, 29717852, 26296765, 22798659, 27413046, 29465337
Dehalogenimonas	24676731, 22888191, 26474376, 30371071, 28126048, 29040474, 24989478, 28943350, 30121041, 23990262, 29414357, 19625421, 26111261, 26452554, 23554991, 27305345, 23490446, 22635995, 29223901, 28913587, 28038879, 26745393
Anaerosalibacter	22140152
Thalassobaculum	18218953, 19542116, 26674528, 26956001
Cylindrospermopsis	14766924, 29909220, 23405062, 12705328, 21576860, 21479808, 27563040, 14660387, 11355635, 28884325, 11832512, 11842219, 12742375, 11594028, 11171248, 11879784, 29515552, 18319454, 11282641, 10618244, 24334673, 24293352, 16710515, 12740803, 11769242, 28073495, 28073493, 11769249, 20935128, 28421526, 12188114, 22287011, 21333666, 21296947, 26278898, 12635100, 21820143, 23636583, 15352261, 25462304,…
Marinactinospora	19406773, 21216917, 22064543, 22362652, 26754423, 30298376, 26952246, 27157698, 28576760, 29511956, 25903844
Lactobacillus	27384052, 26709174, 22078969, 26709179, 25467945, 28070662, 10602662, 27231726, 24563313, 10536299, 24330093, 1603000, 7576499, 7576495, 15380942, 27012237, 27012233, 19282975, 22382675, 30001697, 15339769, 22062161, 21244240, 26863255, 25903266, 21560395, 11888213, 30088371, 27477118, 25347359, 22535982, 26678992, 11080387, 20165946, 15082587, 21036038, 27188778, 22858135, 18248528, 12382693, 16…
Necropsobacter	29385897, 20817838, 26716681, 23390273
Parasegetibacter	26602791, 27265403, 29116331, 28984557, 27473423, 26556818, 25288279, 27412118, 27412336, 20382796, 24925599
Caldicoprobacter	29421033, 27836515, 29032644, 20981546, 19648349, 21357455, 23041645, 30619199, 26687892, 26874221, 26812107, 26297233, 25161038
Alsobacter	24221990
Rhizobium	26502986, 28715654, 22029875, 22210213, 23142858, 3413113, 28450855, 18030448, 27846795, 7918395, 16666924, 25370751, 24033582, 12597549, 10856304, 10856303, 8593950, 15511011, 16262857, 8382462, 12547654, 12753212, 2846753, 16348730, 22012897, 2846756, 7603487, 11285742, 12374832, 8277828, 25844461, 25844460, 20965680, 20030718, 11080389, 12448756, 19376875, 1846857, 16345362, 17379738, 21161323…
Cosenzaea	20709916
Persephonella	15747232, 23179593, 14742456, 12148650, 19136599, 11966826, 19716518, 17005927, 17369297, 24862554, 12807214, 12807207, 21176052
Ornithinimicrobium	22888195, 11211277, 30382345, 16825645, 26395130, 25239570, 26284034, 15388714, 29354359, 24771570, 18175694, 26973601, 28945533, 23907216
Pseudoflavonifractor	26712550, 29374769, 29228270, 26293474, 23918795, 29745868, 24606061, 19654357
Thermoactinomyces	11856304, 17653512, 28841315, 8020469, 26555161, 19602015, 16847831, 9058969, 12037317, 8407879, 9278282, 10068786, 23100645, 8704314, 7822101, 3447630, 27377749, 10843048, 7763540, 11034503, 10604554, 1839610, 2785089, 3422002, 18515300, 24084004, 7764036, 18041008, 15000685, 14687576, 8060118, 8326995, 14981306, 7424232, 23360323, 7688999, 1867472, 16346495, 20462753, 7944369, 2764367, 25991661…
Microtetraspora	1612446, 8782672, 12949699, 23800234, 8344867, 17966911, 8863440, 9731279, 8294237, 1938616, 8085797, 9666174, 2775496, 1854638
Gelria	21297863, 11931148, 29972763, 30481617, 29609168, 29057910, 22688358
Abiotrophia	23682722, 18179393, 28146195, 26442950, 10447338, 24504329, 28934367, 21131144, 20411400, 28373788, 21247450, 28389466, 30112040, 12435072, 24034902, 10203522, 27110408, 9738030, 12090865, 11148009, 15513405, 14499992, 9316889, 10319470, 25461651, 28270927, 29020360, 27506070, 27316966, 18708985, 27216060, 15575256, 20686088, 15291943, 11574566, 29145328, 20051819, 12092481, 15700433, 16341303, 2…
Nicoletella	23084505, 15583279
Thermotunica	24488931
Persicivirga	22843864, 22326813, 20833882, 19329614, 28362105, 24402359, 16403883, 30214432
Fuchsiella	25908709
Hyphomonas	28759795, 1689139, 19857960, 16348382, 10319468, 3199100, 16166687, 25070064, 2197177, 9687449, 19628598, 25641701, 24840921, 16980487, 2455491, 9251193, 19412598, 18065535, 18984685, 25019154, 27255138, 16346426, 8981992, 17978224, 16349537, 7747976, 23347927, 25066824, 14657121, 29708639, 15879228, 16348529, 16345371, 19187209, 2275859, 17220452, 10425763, 10758848, 19643895
Calothrix	2506452, 8458347, 11267769, 9580131, 16452471, 2461358, 9526497, 17023324, 20459320, 8534857, 17685286, 23839085, 24159688, 8868436, 26412535, 21732035, 1809846, 19295090, 11029065, 15790075, 1634523, 16289234, 2493445, 12054217, 1362348, 25435067, 16878605, 3141741, 22307204, 7961862, 26939844, 11371594, 23274958, 23044080, 29063392, 9079939, 23100670, 17466025, 1282240, 7815946, 7815945, 162639…
Effusibacillus	29255571, 24860109, 29557767
Chryseobacterium	29264617, 28725026, 28721586, 18769850, 28964859, 12064694, 23934253, 26936234, 11247678, 26966571, 28527763, 27902284, 28332028, 19452199, 23907230, 23709293, 19060052, 28764164, 10602714, 21722172, 25583710, 26607323, 27670607, 29322917, 19074606, 19232767, 19685348, 12833193, 30453260, 27830294, 19620362, 10471563, 26676544, 25515412, 18675153, 16478797, 24698165, 16166723, 25616910, 15815050,…
Herbiconiux	21354528, 21571941, 28857028, 23728372, 22367937, 26925623, 28361265, 21335498, 20511458, 26842896, 28249050, 11166100, 15446717
Nakamurella	18398192, 30369115, 27707433, 17220441, 29959416, 28820108, 26813967, 22703716, 23555089, 25168610, 15143055, 28361265
Alteribacillus	29134392, 30028282, 27530438, 22228653
Thiohalobacter	28693683, 26268573, 19654366
Halobacteriovorax	29359184, 29931749, 26613338, 26251870, 30087166, 25406234, 26590288, 28584701
Methylocystis	24962633, 19709235, 9851984, 21724892, 23280052, 30178643, 26779148, 23765885, 16817932, 21576868, 24882221, 8368829, 6799757, 9797318, 21728037, 11571178, 22707532, 15938403, 23872554, 27370536, 10698759, 10966442, 16448499, 28626671, 16329903, 20961038, 22159497, 24332193, 21362021, 16349401, 26841777, 17012581, 600092, 29188321, 25423724, 12957949, 23711522, 9143121, 28213705, 30319568, 932386…
Delftia	22956355, 22933597, 22476956, 18443905, 15056896, 28740260, 24584238, 21167545, 11976102, 25863354, 22281521, 24723294, 12501996, 15073309, 20177734, 26922314, 19633721, 22125910, 21810477, 29660658, 25712727, 26800648, 30186272, 10319477, 25382481, 29856468, 17630129, 24642639, 29653723, 29845886, 15183866, 18763567, 23859846, 19302927, 27086076, 29665523, 24031988, 28931073, 20965913, 25935202,…
Fibrisoma	20601484, 23686272, 22843583
Humibacillus	29721830, 18599692
Anoxybacter	25505345
Paulinella	29056116, 28680419, 26709891, 28984547, 28410570, 20143351, 17550603, 18356055, 28515968, 30063201, 22617952, 20524069
Sideroxydans	25085483, 30469475, 24385973, 27441985, 22783228, 28266642, 26825521, 21998695, 28330093, 30600357, 28384499, 23176465, 20851995, 24062729, 25986903, 30449766, 25017294, 27694441, 29291746, 29910783, 23082897, 19749073, 26808278, 23754725, 25505456, 30235650, 26407813, 28455336
Actinomyces	12710633, 6944948, 9752730, 16008631, 25878793, 29883811, 24349448, 8366516, 29024061, 10023205, 17097208, 12877258, 25129856, 24238461, 16910012, 240108, 15917680, 25115994, 8556785, 10823075, 11574572, 19407095, 24884918, 2600252, 12043869, 10842466, 6485636, 25380872, 7016198, 21207790, 9712794, 18355603, 10204482, 29668598, 2489354, 2110582, 18400025, 2636256, 24102761, 3655719, 6945877, 2371…
Propionicimonas	18974950, 16338112, 20171857, 22575897, 14657135, 29676718, 25995756, 21131513
Lelliottia	23632228, 29583116, 29932385, 26513250
Kuenenia	15667281, 24681301, 23974369, 25732131, 27023382, 29230681, 27317665, 27973370, 14998042, 29453724, 27112128, 25744184, 20459862, 24302732, 20646732, 29353308, 27847504, 17049265, 17021241, 26975050, 30579105, 27986403, 25962786, 25115980, 29920445, 25505896, 28764321, 22752113, 18423965, 20545867, 28061940, 23978673, 28865374, 25898670, 29105249, 28475989, 19862513, 29545612, 29635157, 22568606,…
Actinomadura	22534651, 10348101, 27255974, 17653512, 23560856, 8606174, 9510910, 9595662, 12139476, 29482998, 16672480, 10726925, 6696399, 1905513, 18599711, 8782672, 1996951, 22851054, 15061589, 10431729, 25657401, 22959876, 17684247, 29105224, 8863440, 10411629, 19736413, 23490363, 18294320, 17918933, 17039274, 25805630, 21722172, 22523172, 11160090, 10820108, 29076070, 23229438, 2380113, 459790, 22805807, …
Halanaerobium	28685163, 25500507, 27565776, 24689962, 24587230, 22509174, 29474542, 25918672, 24803059, 17072536, 21602336, 22185719, 25897699, 26724953, 27446028, 28159795, 12013433, 24290621, 28680423, 25018750, 23541203, 16085393, 11156000, 22085971, 27556494, 29201585, 23064350, 25770429, 25393163, 27723493, 22527048, 22092787
Thiohalomonas	25225969, 25336721, 17625198, 28210252
Dokdonella	22888192, 19567557, 22888194, 30456756, 26310302, 29941249, 19190698, 19567572, 20413305, 16564955, 29501953, 29245151, 23358667, 29469603, 30073100, 16403879, 25431009, 25464311, 19620378, 22863988, 24795707, 29741843, 30577127, 29549101, 22350109, 29707578, 27756549, 23475342, 21194866, 27108138, 28074371, 23220956, 17122001, 26970927, 25436252
Levilinea	22328612, 29116331, 16738111, 25965254, 30032055
Kribbia	18842869, 19605729, 17012574
Sagittula	10028255, 9226910, 25634948, 20013262, 28101439, 26977734, 30276803, 23563956, 9828438, 18065535, 11055908, 23087166, 23087164, 19574036, 29850821, 30242006, 25908713
Rubritalea	24663119, 27373073, 20656813, 18398208, 17625207, 17911307
Leadbetterella	24994775, 28420137, 26341781, 16280486, 16627643
Roseicyclus	22228440, 29620503, 26944799, 16014488, 26373783
Rubinisphaera	28066382, 25780503
Porphyra	26308008, 20714424, 29173631, 10794633, 7954366, 9395519, 23738841, 24494732, 19700920, 24736124, 25036138, 23526971, 24096354, 25708049, 18308530, 9449833, 22904227, 24566307, 25259418, 29981525, 12764553, 16955733, 28185041, 16345414, 8290632, 21317275, 12039718, 21622833, 27679700, 30017927, 8425047, 16216355, 29043952, 22427444, 23852154, 12624762, 11693911, 9263459, 23007062, 26036673, 21108…
Kitasatospora	25471184, 19282629, 21059706, 21320158, 23665707, 17161019, 28873206, 15950131, 28361265, 10467659, 29549875, 16099060, 14657141, 28196972, 28196975, 15895527, 25690357, 15774648, 17404787, 27346378, 22367937, 26433722, 25435500, 14767637, 23681763, 26713271, 28924834, 22961899, 17588127, 30047086, 23555089, 21586869, 10319499, 27902296, 16944345, 15006805, 20606700, 15023980, 11594607, 12949697,…
Proteiniphilum	24994102, 29187682, 29609168, 29684869, 16280479, 28177786, 29158776, 23967406, 29057910, 18829166, 29951039, 25965254
Paucimonas	10742216, 1487819, 17964488, 18706425, 8269961, 28629495, 12099828, 7836292, 10103271, 27055175, 11411713, 23412058, 1504046, 29951858, 11457823, 15340783, 6651126, 8782688, 12855176, 12007811, 17625185, 8764515, 11073584
Faecalicoccus	25180093, 29897524, 30545401
Nitriliruptor	26510781, 19915105, 21380438, 28197578, 30138419, 19196761
Exiguobacterium	18286224, 24012093, 20629890, 26205856, 24937446, 26386062, 20831870, 26500089, 25863354, 30156919, 22074685, 27646396, 28803973, 23952780, 23832861, 28041695, 25542205, 16132425, 24414928, 22841622, 17365082, 28589562, 17828533, 18848579, 17933399, 24748851, 11446519, 22666107, 18574965, 28185730, 17645563, 24574297, 23867968, 28828561, 19758728, 25449542, 23229437, 28621110, 8993861, 28125606, …
Pelagibacterium	23299946, 28840801, 26560315, 22156395, 28667306, 29749925, 22481638, 28964859, 20817840, 26787545
Heliobacterium	18441057, 20461555, 15668003, 25979464, 20094790, 16716087, 29496394, 18474216, 9297464, 17291010, 22119137, 2176893, 10420583, 27033441, 8952943, 16228576, 9778366, 9636043, 27101081, 10353826, 2060620, 20497547, 26075484, 24435381, 16593617, 16403868, 11539659, 9315873, 20502966, 16932909, 23812833, 23610927, 16228507, 1735722, 24557489, 29420036, 23820336, 20130998, 7590170, 18348536, 10361294…
Ethanoligenens	26474980, 19530077, 18256466, 16585689, 23249097, 29121503, 17472628, 27916500, 25648915, 18156331, 19200719, 17619101, 26896823, 24907579
Crocinitomix	29116331, 28893359, 13130017, 15879232
Paraglaciecola	27959781, 24981324, 29785671, 29499777, 28984552, 28671532, 28044272
Acetivibrio	24048874, 24933350, 10940036, 22646801, 12867464, 24809291, 21822435, 26413154, 19501595, 23960118, 19575413, 30124399, 25727666, 21297863, 26761522, 19128320, 28758665, 10397308, 24633443, 10542174, 29058444, 20394754, 7813884, 16445761, 28159788, 12925809, 24246480
Enteractinococcus	26423082, 22228667
Desulfurella	26704766, 20002180, 11057917, 21697963, 24973773, 21764980, 22544246, 9731287, 21724883, 28265263, 10425760, 24446065
Desulfitibacter	17158984
Kinneretia	19661516, 29166178, 28211298
Afifella	20116192, 22021575, 23808360, 24759424, 18774253
Acinetobacter	25926496, 26981536, 22805970, 11281319, 24468777, 24636429, 19264479, 18795287, 27095990, 25954487, 6367299, 27074146, 21385437, 23303803, 27917346, 18032624, 19712375, 27433177, 28036308, 11751769, 18850609, 27854567, 21942137, 27553951, 23712768, 27572416, 18083876, 2855587, 16944257, 8741236, 8439869, 25405887, 29028174, 10447323, 25843304, 21521536, 11118848, 20172021, 21035920, 10473923, 227…
Calditerrivibrio	24053548, 28872631, 18599715, 28487680
Crenobacter	25332210, 30556805
Alcaligenes	15022936, 16295904, 25195757, 1593969, 21340467, 23445708, 2842290, 16779628, 20662708, 9202468, 21462699, 15674157, 8010689, 8458850, 12967014, 7582166, 1324835, 2914875, 11080384, 8486563, 8673854, 24426112, 12928556, 30238064, 24766313, 12454005, 19214757, 16345690, 1334071, 7934894, 17704395, 22286498, 23100825, 11526136, 2117877, 3984290, 9042758, 16348196, 2517638, 25801104, 16345964, 87449…
Herpetosiphon	19561184, 30194103, 1662609, 23291764, 10049895, 1644308, 2020544, 28741992, 25911487, 1937045, 25694050, 9734027, 2062638, 17635550
Roseinatronobacter	19334593, 19567566, 23132551, 28810712, 23001431, 20889763, 26263629, 25509391, 25844457, 17410880, 25572494
Dermacoccus	27170935, 19729456, 29320984, 27744637, 19656924, 28232444, 24805263, 20448892, 27754712, 26973601, 28572930, 26966812, 28053593, 9933918, 29388315, 22389286, 28629492, 16538400, 29019198, 11068912, 19270078, 16738097, 26044303, 20582471, 21075908, 9336919, 19654344, 23503990, 28382675, 24499261, 24309230, 23907146, 17098542
Kangiella	29930545, 23989158, 26363841, 29225592, 25870256, 23054696, 21478391, 23291888, 20511465, 22081712, 19767361, 15388751, 25481533, 22685109, 20023058, 25750088, 19700452, 24917856, 26044616
Arenibacter	13130008, 22544794, 11760939, 24212584, 16403881, 28829014, 28945544, 28437776, 29458460, 21278282, 15280287, 23752354, 26184578, 18463721, 22339637, 16168974, 25321403, 19648347, 22073003, 27491994, 23860363, 17066955
Rivibacter	19622640
actinomycete	8981344, 11480814, 28414081, 21672595, 1648054, 24555751, 1408359, 23149681, 30191290, 21726285, 28777069, 22299125, 10219170, 10386370, 25806970, 9350211, 24211038, 27311671, 21942137, 24814979, 25405080, 29067187, 240108, 28853687, 15084226, 8253980, 12666957, 11574572, 22865027, 3281858, 9568416, 6485636, 12182827, 29799492, 17486317, 19937030, 22169888, 12644227, 10319499, 6452091, 11577953, …
Desulfarculus	26704417, 25830022, 25641701, 27005987, 24876241
Sinomonas	27444012, 28381964, 28611495, 28032539, 21571934, 26024612, 26205207, 25162061, 25103948, 19196763, 25589734, 30031481, 25563924, 25464972, 26982503
Brassicibacter	22307504, 27095453, 25999591
Averyella	16207983
Gardnerella	10513649, 12459228, 28861766, 1384598, 27714844, 29505773, 21287345, 16093289, 29038128, 28241058, 2325963, 19282975, 12292701, 28600771, 23739678, 21752147, 30106188, 26113465, 21654113, 22535982, 12478334, 12710952, 23613823, 15623949, 15912402, 30341386, 23153093, 10932729, 2502013, 11688533, 11838310, 28860491, 12121959, 23903808, 26666587, 23313311, 12383546, 12383547, 3132250, 26494240, 192…
Nitrococcus	10473425, 23973199, 21330723, 8056290, 28887424, 11822673, 16346190, 21764971, 17550603, 22355652, 23314095, 18199085, 27812803, 23091354, 22763649, 17911316
Arenicella	28962978, 19767361, 30011002, 23291888, 23771619, 25355707
Nautilia	28690052, 14742457, 15653874, 12148643, 24257443, 25604337, 19667392, 18599701, 19197347, 28388834, 30555427
Microbispora	17653512, 24422756, 22420410, 25634944, 26512731, 25601631, 9731279, 9207905, 8863419, 22353767, 27866295, 27296961, 7789807, 18215770, 16233821, 1905513, 19643881, 8782672, 27366206, 8427809, 12452952, 29222758, 15267156, 25923468, 22367937, 2283505, 27048448, 8085797, 1468978, 25300322, 1468977, 29575814, 26822211, 22140174, 21478362, 20628010, 26507967, 1904434, 17827663, 1733521, 10350612, 99…
Corynebacterium	7034653, 15781416, 15610431, 2506133, 16614826, 15168857, 8161820, 24218302, 2472081, 22832554, 8789025, 8323055, 26236811, 29898721, 24531272, 30153549, 18355281, 28258546, 28036309, 22253013, 6423939, 10829105, 15143043, 18493948, 1823590, 16717409, 10579510, 6429985, 25750030, 2846755, 17291738, 16049736, 11668957, 23863124, 23618836, 9114145, 25449016, 15626227, 17344985, 23474646, 16434717, …
Ehrlichia	26515060, 9673253, 21788390, 1780122, 10602669, 19228359, 16417431, 17979540, 28887102, 23167501, 7927758, 27334817, 9316896, 26507182, 11092236, 18302532, 10418133, 29243242, 19538270, 22679888, 29622515, 28673455, 21669495, 11553557, 22730531, 28288773, 11574571, 18289294, 28319627, 16481546, 16481544, 16169663, 12704123, 8686178, 11511414, 22924722, 8263201, 24589112, 7542262, 11682518, 272766…
Kaistia	22247212, 29683414, 18365722, 15747229, 23456803, 19661503, 18599697, 18599687, 17911297, 30207141, 21131499, 26027350, 25013230, 22489111, 30063201
Vadicella	20976457
Ferrimicrobium	28043205, 25063488, 25380633, 24934726, 25931604, 17983721, 19406797, 22350109, 27084004, 26421738, 28008327, 22214994
Erwinia	12406768, 20565644, 10226371, 2803638, 16513758, 10679220, 16640578, 27445999, 28225803, 24374865, 18493013, 9045830, 22456518, 10600393, 24796566, 2806912, 1333438, 6295035, 24370960, 27087084, 25165126, 25941002, 2560815, 8830237, 20572979, 14964529, 6104464, 7727344, 9914519, 7934897, 2546003, 8663898, 23726521, 19937585, 1494343, 1494344, 28319994, 8370537, 9467912, 19772624, 2215211, 7715460…
Denitratisoma	24973903, 26804665, 20038487, 16825628, 28950119, 29471231, 27100531, 29161571, 27161833, 20709913, 28892687, 30577127
Beijerinckia	2462407, 20061505, 7858982, 21515702, 16345263, 8919798, 6755550, 8626059, 28931073, 27199265, 23985741, 28032205, 21097638, 15143003, 19620377, 3523170, 728049, 17012581, 24812364, 26297585, 7768806, 10843033, 16346639, 16346548, 16127558, 13130000, 16345951, 15901717, 27002476, 21598653, 21234766, 9283025, 3566268, 14646002, 28865372, 29915916, 11423945, 15133093, 14717451, 20586073, 14718182, …
Lentibacillus	15653893, 18676465, 29397488, 29032644, 28895514, 19671718, 17329773, 16902018, 17625195, 19666788, 27002961, 17267980, 24801155, 28280541, 26545789, 25851835, 27264911, 16902021, 15653871, 16242015, 27652598, 29896185, 30032330, 12508866, 26806488, 16166670, 15879279, 15280270, 18175680, 22038972
Sporanaerobacter	27272604, 23523880, 18820906, 27836515, 24268443, 27785595, 29416558, 28249748, 24780271, 27289056, 22140152, 23075782, 12148631
Tetrasphaera	29101689, 28496434, 17012548, 19402426, 28599161, 16738116, 22710996, 27614036, 24428681, 24596265, 27116957, 23477409, 18048726, 23178666, 25156672, 29522953, 29707578, 16000823, 21231938, 12054253, 22575897, 11837319, 24889288, 19181836, 18048719, 10758865
Microbulbifer	17940819, 18450701, 15170112, 12754233, 19654350, 19656934, 19244438, 28161851, 16514044, 28280871, 24236081, 26869238, 28653740, 17911312, 19453738, 20935083, 18950228, 24907394, 27548158, 30107160, 21478393, 22073003, 25409178, 19701665, 15088129, 23711524, 22990873, 15490156, 16400986, 26686613, 16014479, 16815684, 19767361, 19226298, 14704857, 12656152, 23243090, 21669928, 16904280, 22798656,…
Haloglycomyces	19502305, 27088835
Olsenella	27135405, 25634945, 16037782, 30034526, 15695690, 30086169, 29458507, 19426923, 25598242, 18768651, 24504329, 25078564, 22944494, 15585505, 15243054, 23524353, 17326786, 27742205, 18385433, 25083880, 27745799, 30283417, 27499582, 30508094, 28223255, 12202557, 22367938, 27444706, 30314483, 29577121, 24675997, 16099112, 26416306, 30611080, 25088120, 26542074, 20003934, 23584771, 26784334, 29293651,…
Aquamicrobium	27101704, 15879249, 30246226, 27622929, 29383640, 9531630, 26372223, 28106814, 21534595, 24788880, 27858250, 29883868, 23529656, 22155762, 22286498, 15331267, 28058522, 23710059, 23240212, 25928424, 19622662
Fervidicella	19671710, 23024143
Deinobacterium	20382794
Sphaerochaeta	29870963, 21398503, 25249566, 25047525, 22589287, 24949257, 30210480, 28944402, 30472567, 29497869, 20202021, 28260061, 27725793, 30153353, 30210477, 26194220, 23961314
Motiliproteus	25038887, 30117801
Limnobacter	29524671, 26388838, 26397118, 25162615, 24012239, 19342820, 26541986, 25883589, 29881345, 25079417, 29463021, 29867875, 29635157, 27188777, 19396938, 27055175, 22209261, 12167535, 28664518, 24907579, 26739990, 11491347, 19215956
Diplorickettsia	23770905, 23182274, 27819272, 26612395, 27129319, 25697709, 20644718, 30463989
Geojedonia	25351879, 23515678
Pseudacidovorax	25212224, 18218955, 22806723, 19633807
Patulibacter	26877048, 21515709, 26440561, 23212173, 23264500, 27620694, 21899973, 29299847, 16449447
Alloscardovia	28663296, 28820091, 20950979, 17625172, 19641056, 26433355, 26829996, 28109846, 18723652, 28742007, 28764658, 23907220
Inquilinus	16854551, 20061488, 22765162, 24868541, 22261278, 19261796, 25387296, 28223979, 17719019, 18682840, 19400793, 26996269, 27571488, 22770521, 16598639, 26691451, 23184579, 27717651, 19741077, 17005793, 28323446, 19434691, 29033313, 18685005, 16081934, 12037065, 20190024, 17264993
Intrasporangium	21254831, 21441371, 29522953, 9336932, 18599692, 15023982, 17766892, 21685254, 16475342, 655683, 20305024, 18167439, 18048726, 18450693, 10028260
Tissierella	30420263, 27743774, 29313683, 21297863, 2271912, 25965254, 29579080, 9799288, 28246965, 28100574, 26625856, 28570897, 23479064, 9734055, 16153256, 24126154, 15143047, 28336595, 9534247, 8590669, 25981993, 24268443, 27723493, 26644969, 25995525, 24141133, 27690126, 19351561, 26467696, 24780271, 27112422, 29462845, 26340029, 27289056, 2236925, 27697172
Rapidithrix	18498148, 17911296, 24162950
Zimmermannella	24682711, 15388726, 17501992
Saccharibacillus	18676467, 19406774, 16348144, 25404482, 27514529, 26559492, 28526895, 27613514, 2112577
Henriciella	28820095, 28820101, 19412598, 20418412
Sinosporangium	24867174, 25744582
Pelotomaculum	16404568, 15747232, 29783170, 29032644, 27364538, 29511848, 27123875, 23766220, 26496917, 25814038, 17937306, 24950093, 15653882, 12361280, 17473265, 16332758, 21128661, 16849424, 25261998, 24026412, 24633443, 30143202, 16517657, 19520720, 16597937, 16014504, 18234274, 15466514, 23032774, 25079418, 22179636, 18637040, 20558310, 23961313, 17319878, 29879865
Barnesiella	29487347, 26905582, 29107524, 26010710, 27277748, 24236037, 30054529, 24411010, 30292969, 19060046, 27939319, 28842897, 28919891, 28369341, 28708089, 18323636, 26102287, 25057045, 23771624, 30041165, 26461107, 23631562, 27703861, 30587258, 29210521, 29223827, 30541450, 19542124, 20671088, 30250234, 23319552, 30108477, 24397477, 28070463, 29922272, 22232251, 30304774, 24936376, 29617868, 22974422,…
Magnetospira	22140150, 23841906
Proteus	7034653, 26981531, 11281319, 2174868, 6837195, 23010009, 28478562, 1358949, 8341713, 11952425, 24453392, 16779628, 22414930, 15973011, 12135833, 12876655, 12135835, 16431396, 23001051, 1622167, 9921089, 27140181, 6620555, 21073312, 18493013, 26781286, 2643613, 29324657, 7942366, 26852597, 28433727, 10529882, 9669646, 465174, 20723574, 29550501, 10447329, 10094676, 11101600, 16000421, 28692914, 30…
Atopococcus	19329605, 16014503
Schleiferia	21097639
Roseisalinus	16514022, 15653851, 26971334
Fulvivirga	24794520, 20851915, 27089050, 17473256, 28120869
Cedecea	23667611, 26355540, 30388965, 3386529, 2298692, 20198919, 23320209, 21763778, 16346901, 12807470, 26547640, 18493013, 24046075, 16166704, 28658607, 3382545, 26454221, 25204748, 17135429, 23680799, 28197135, 25136020, 27070554, 22884845, 16904857, 26851782, 7746715, 27665447
Costertonia	17473257, 19329611, 16738113
Lysobacter	26467716, 20400661, 18388458, 2228973, 1778983, 29283262, 8988370, 29478270, 28602402, 17074795, 27180096, 27930269, 26782356, 27411921, 28552726, 29473821, 24140153, 3209465, 12906383, 27098257, 26875875, 24518560, 25085571, 30110928, 19286796, 20500528, 26431800, 29923816, 25533380, 26210024, 30564221, 20399056, 26597042, 28371608, 16233362, 23475347, 25590873, 19190698, 11858660, 29442257, 295…
Atopostipes	26176779, 23281748, 26839070, 26796580, 18231830, 27690126, 16014503, 28333122, 27697172, 30200504, 21887641
Rhodospira	9211712, 20495036, 12375098
Chungangia	24817611, 21984680
Ideonella	23504190, 25108826, 26651339, 16627642, 11679357, 18786690, 27045688, 29374183, 12902230, 30316156, 19567574, 26114889, 25673284, 18070072, 17584461, 16166689, 15317589, 28818902, 15866716, 21695533, 20869238, 29666242, 13130021, 20015627, 25196726, 10319477, 29442129, 12054255, 23919996, 17551046, 21623897, 19190402, 12359335, 16030201
Thermonema	28456109, 8138143, 27287844, 28567630, 11157250, 8995813
Agreia	25277966, 23990916, 15999222, 12892115, 19244426, 18523172, 21061126, 16104348, 18398212, 11760949, 24346230, 24158943
Simkania	15218218, 21760820, 15232139, 18307777, 25212454, 21562107, 23435820, 10319507, 16423206, 26374382, 16830093, 26613554, 15084508, 10075423, 27786615, 10098794, 29511568, 21690563, 25619531, 17264809, 19220336, 16542731, 15184130, 24992529, 26132836, 19727868, 21612765, 23912872, 30609299, 11571186, 16614250, 20971898, 22253735, 11882708, 24118768, 15871163, 28087650, 12455703, 12177347, 25854000,…
Clostridium	27384052, 9920130, 17051491, 27241235, 24720767, 11131892, 2544883, 21682645, 28830806, 27231726, 12185353, 10809706, 21722256, 25356346, 25835810, 8358227, 24797613, 8358225, 19282974, 19112129, 24636428, 18927415, 18083878, 27666290, 1808463, 24112568, 15854703, 19226203, 16265042, 10529881, 28619474, 6485633, 23007285, 20451635, 22316115, 22733075, 10537217, 30009944, 2241555, 15082585, 226959…
Asanoa	15774651, 12054264, 21057053, 22328605
Saprospira	30316192, 26306656, 19126725, 16368567, 27059936, 9734027, 27092130, 27033205, 1693658, 27709287, 26233329, 17766852, 27611033, 11491527, 27337902, 25964516, 25052393, 27900438, 26702614, 28391936, 17159001, 21993690, 26302419, 12718397, 27594512, 29679930, 22878737, 23526971, 29398550, 18048730, 29707578, 27538875, 26297220, 28875904
Caenimonas	29549101, 23124758, 18450689, 25394509
Methylarcula	11034496, 21971967
Yonghaparkia	29867875, 17012572, 23104361, 29545788
Moraxella	9284135, 23118268, 22078969, 26409746, 15961932, 21098105, 11384550, 12788774, 25032744, 23678064, 16779628, 22414930, 10590275, 25107659, 9870628, 9552709, 10829105, 12637118, 24828580, 22346378, 8010688, 9669643, 10529880, 9182113, 11118848, 6814042, 17344985, 9579717, 9597392, 9758177, 9193863, 8975936, 7961215, 20572973, 21309468, 12760861, 12445016, 25772704, 14707113, 11482414, 7603759, 137…
Spiroplasma	25428150, 17183222, 30391314, 25302654, 18302997, 19027065, 28184355, 26003954, 27926815, 12095235, 23124239, 8573499, 21281646, 8863413, 21261822, 20153936, 27067447, 30183210, 15143041, 2877430, 23588850, 8366023, 16470366, 27304213, 8894049, 20538062, 26219225, 8469723, 12023071, 21199275, 16448417, 29625245, 20526837, 28889017, 17362512, 1706702, 24438161, 27460796, 29466376, 26254485, 795411…
Butyrivibrio	29423216, 17897229, 22060546, 30216146, 22200676, 7750141, 1892390, 7639995, 27719923, 25319536, 8370042, 12656174, 16347111, 9029368, 28432623, 23403279, 19662514, 18713292, 30475059, 27345820, 25769827, 26123320, 7899514, 29163431, 9232840, 26965186, 28377764, 26481197, 1778443, 26409956, 25931374, 2269875, 7691873, 17147764, 29707542, 1380794, 20167098, 26705470, 27258373, 26773324, 23957535, …
Prosthecobacter	16345371, 17349062, 22170428, 11155969, 24170774, 8863424, 18310338, 25569032, 15851515, 26385546, 15667994, 9296261, 24905407
Thioalkalivibrio	11321103, 16542408, 26474827, 23771821, 12768450, 16102598, 25915866, 16329914, 26461260, 22281743, 19941653, 26939122, 26941731, 26594306, 27080450, 21984678, 21747784, 16119852, 27920296, 26512310, 22103542, 28093321, 17911316, 26227413, 28548659, 15668017, 28293216, 29445359, 11931180, 20636266, 29285524, 28282461, 28510595, 21073490, 11285746, 29145133, 18327316, 12054257, 24981676, 18062226,…
Leptonema	2093057, 1709413, 9399509, 23991250, 11075904, 1372872, 10076627, 8759793, 3286874, 16983197, 9606151, 7691982, 3070308, 8932310, 7506293, 2391093, 8655496, 7744375, 2036006, 3235658, 8898293, 25388130, 1913341, 2892326, 1298712, 1551994, 1720165, 1284791, 1748405, 2644433, 8265202, 2574185, 7718858, 1452138, 2397191, 1917844, 8150433, 10319510, 8288193, 2266880, 7657322, 18376475
Thermogemmatispora	24425739, 30338698, 22476737
Zea	25001440, 19451248, 24468775, 29437115, 19136301, 9196503, 9673257, 7896694, 8150430, 7953581, 26683667, 26363637, 20335404, 2660137, 25603916, 11060046, 23443933, 23765885, 28435269, 28397809, 22506918, 25645849, 10582047, 12089674, 8765261, 9762909, 23932894, 27062234, 7843913, 26820870, 7635989, 15891332, 2605114, 22108167, 25379060, 19538578, 29272429, 21262133, 15454316, 10667523, 9801198, 1…
Quatrionicoccus	30483229, 17082417
Polynucleobacter	29267397, 19648339, 29688164, 19502450, 24920455, 23398612, 26943621, 21873481, 25093637, 26881432, 27064460, 8595875, 28856804, 23637924, 29939120, 28829016, 27216530, 29037158, 22109097, 20435748, 22452571, 20198369, 21441373, 26397118, 22207294, 20636377, 29312212, 20435747, 26381539, 17222133, 29068276, 26483766, 22429335, 23552621, 28062224, 24667441, 19567561, 17298377, 16819951, 29022553, …
Acanthamoeba	21623253, 15610437, 15632436, 2653968, 12784575, 22752174, 21747786, 28282487, 24641089, 8017178, 19845701, 30477573, 10655392, 27622823, 9635900, 24361096, 27113731, 14506012, 16622243, 19820161, 23033905, 10405422, 21399599, 22518151, 22983962, 24992537, 29475870, 19427903, 17197147, 12069957, 2732965, 7124165, 20009947, 2502018, 11940234, 25619531, 16796686, 27585214, 22443092, 20605979, 28778…
Desulfobacula	12197947, 11211256, 22659505, 12732547, 8899985, 23088741, 16003722, 26316547, 11567003, 15743970, 28258137, 25233489, 9688816, 18627412
Advenella	19840114, 19567588, 20833784, 29190534, 28193330, 23354747, 24141127, 24436068, 26316543, 25784919, 22344658, 28177786, 19937215, 24317404, 26057676, 24669222, 15653883, 25916151, 24681198, 28011373, 24739217, 28407382, 28358882, 21192970, 27933233, 22307513, 28942835, 26596887, 21686169
Actinosynnema	12060743, 29558858, 19502343, 23981134, 19648319, 28881098, 28455615, 23832249, 22741921, 26270237, 1908854, 28382459, 17956638, 18721757, 24174216, 22578145, 20980145, 21153459, 22795602, 19609582, 22195559, 20582809, 7537071, 17679541, 25564203, 27787765, 12888623, 16927319, 21907573, 22723998, 22238146, 22136518, 20235129, 26572523, 9095561, 11204769, 26585444, 11321076, 21681880, 11996558, 10…
Desulforhopalus	20005702, 9435068, 28708127, 8863436, 10427015, 27005987, 25278560
Thermus	1840584, 10574944, 10486006, 15019792, 2695396, 23740255, 10353818, 11851342, 19800315, 21114959, 16159660, 12889832, 17874157, 17336443, 19712377, 8920184, 16614859, 18682280, 15561136, 10333296, 23263966, 9221727, 10727213, 19147104, 11210052, 28853682, 8575450, 8454054, 7488263, 12111745, 14741222, 11584022, 15064988, 1369011, 15388233, 26861612, 9427549, 22644029, 7549094, 18926808, 26967471,…
Planobispora	24408527, 1880060, 9016775, 26207753, 11124042, 12583916, 20057514, 26507967, 23291889, 11766058, 2009857, 20534129, 8085797, 11085259, 17721003, 12777492, 24031819, 24598591, 8899707
Tepidibacter	27832517, 21335504, 15023956, 17381523, 12892139, 24345567
Rubrivirga	27220700
Aureimonas	29265998, 25714548, 26534993, 23203620, 25292192, 28820121, 25354565, 30010526, 25461238, 26296341, 27453213, 27902270, 24961682, 25589737, 27255762, 21186293, 22922534, 28875905
Shigella	18834748, 7896693, 9284138, 24688505, 1662762, 15663190, 23123244, 10097674, 16431396, 25835810, 10928373, 9045830, 28968393, 3275140, 9196187, 23360882, 29576347, 23518514, 11294354, 11294356, 10640609, 7004003, 7939434, 24015064, 21097577, 26508303, 15136040, 22995042, 12958251, 1607690, 8142024, 11897587, 9322752, 1779768, 10419239, 25384571, 16779628, 23684833, 18005243, 12160080, 10441793, 1…
Kurthia	19406799, 8368854, 6771494, 3102908, 30322101, 1899679, 12696681, 23782323, 23194597, 22155760, 29299848, 27190416, 24631755, 1486021, 29662232, 24012736, 23194801, 1723291, 24108326, 25199878, 17498938, 9631338, 11255013, 23200659, 25289183, 15942700, 24037306, 18048716, 9650267, 2458321, 16412688, 20688411, 16266850, 27741324, 25358421, 25189316, 27688355, 25465085, 24031572, 30551430, 30483004…
Angulomicrobium	17012581, 530132, 17012571, 11411673, 15143003, 30207147, 18768594
Bhargavaea	23595824, 23832366, 27863181, 22389375, 23322487, 19625444, 22155760, 23243092, 30151776
Xylophilus	15304348, 23091599, 24244546, 30251788, 30037328, 11098073, 16332815, 24892428, 8987588, 17390124, 21671997, 28247970, 22662271, 24365493, 23805310, 12676663, 26025902, 26493074, 27231904, 25139220, 23481606, 24386096, 29372299, 30351223, 26372013, 22435990, 27461253, 24918285, 26953254, 27045340, 17090937, 20495785, 19651735, 30033490, 23289015, 29781797, 19259480, 29073232, 27768814, 21062170, …
Kibdelosporangium	19928906, 28598312, 7987007, 25838474, 26936255, 28361265, 25951859, 26516119, 2775496, 14719819, 19590809, 17091523, 22264203, 21948095, 8494740, 17078694, 23084277, 1331014, 27902300, 14742486
Desulfatiferula	21810468, 21785985, 25192994, 24123201, 17978243
Salinicola	28054493, 19661506, 26875822, 26733985, 28729898, 28604335, 23117446, 23609050, 19656941, 25944083, 26652293, 17633412, 22160899, 23386319
Azovibrio	30348104, 27708623, 29116331, 20922377, 29344695, 29413938, 10758872
Seonamhaeicola	26920588, 28984549
Nonomuraea	28984569, 20435751, 17318331, 28802245, 26620829, 14632287, 20639224, 27296961, 25634947, 21396890, 20545843, 21890732, 28073396, 17726296, 28853687, 16545948, 29299772, 24801152, 15032484, 25160509, 24129686, 23475977, 29043953, 16761167, 15101992, 19338336, 16166698, 23229438, 22950748, 26944798, 12900021, 27025757, 29511956, 24368692, 15472928, 17573934, 19023674, 21186288, 20567975, 25831044,…
Gaetbulimicrobium	16403875, 16957096
Gordonibacter	30064352, 24948086, 28742883, 25490201, 23078522, 29262868, 24909569, 28824607, 29537365, 19502325, 24744017, 27542127, 25533445, 29583112, 26023876, 26597167, 23524353
Youngiibacter	24048874
Silvimonas	21705448, 19648333, 23575986, 17329799, 22345133, 19654346, 16280491, 17625196, 18048738
Anaerobacillus	28894204, 28104661, 28285451, 28383789, 26132838, 29665523, 28857029
Aminobacter	12010126, 17684281, 22191999, 28083911, 29191308, 11470354, 26308673, 23850628, 27537851, 29984394, 27533590, 19666787, 29128292, 23670436, 10826812, 18997407, 17404695, 24676730, 16102909, 28027645, 17114317, 11034496, 23625260, 24205252, 24562459, 24946598, 21983704, 24759879, 11472946, 25689817, 26638967, 16104855, 17310711, 27130267, 28843121, 29146311, 19074602, 16515829, 11846761, 12949698,…
Shimia	23811138, 16902023, 26852259, 24391819, 27042262, 26373783, 22904216, 26821920, 29809121, 25977284, 20453104, 29681892, 23907225, 26607167
Syntrichia	29751426
Thermomonas	17684274, 18048725, 28082241, 16825638, 29556711, 29298384, 16014470, 29548397, 11931159, 24680670, 12747412, 27194597, 28104553, 20851995, 30577127, 25431009, 30190715, 24795707, 29959416, 29163641, 29311620, 25070215, 23132343, 25171597, 19332298, 25181571, 14657130, 19634435, 20554377, 19362824, 15653905, 26273594
Pelagibacter	26485443, 23299946, 29727057, 18849431, 25740409, 21883791, 28964859, 24425229, 16109880, 21957463, 28122030, 26560315, 22006322, 20679093, 26296734, 21886845, 21762220, 28840801, 27922599, 24443527, 26751368, 29705129, 19125817, 22156395, 29705124, 26121668, 28640457, 18545967, 23345438, 23190726, 20393571, 23234643, 18337719, 29575679, 18496576, 29705130, 27474718, 26787545, 17172343, 28989970,…
Pseudoxanthobacter	18599697, 24699031, 25013230
Mycoplasma	24041553, 22210215, 8323058, 8323059, 28646898, 22371396, 25954485, 28887102, 17267242, 27603754, 18032625, 12135836, 14746771, 1353513, 10932970, 27016759, 15143041, 27854567, 3604505, 16808229, 14585198, 29122515, 20920108, 16819619, 7841101, 2110902, 22878056, 7928953, 2110904, 11418513, 10809032, 21738596, 24223129, 3312110, 3312111, 15818183, 28670432, 7603755, 7603754, 1909052, 7856353, 170…
Catenuloplanes	26308008, 24056462, 9828414, 24864264, 1303762, 7518733, 11204769, 30130105, 21755533, 10555369, 29474472, 12054264, 28087803, 25874922, 26271359
Actibacter	18175699, 25150887, 22228661, 26012580, 22058323, 27031530, 29039308, 24929932, 25269848, 23697809
Kordiimonas	29620500, 16166706, 23002050, 20652619, 20148932, 26936256, 19187209, 22427451, 22307506, 25577204, 24944335, 26955805, 21553289
Rubritepida	12353873, 23539150, 24492604
Congregibacter	21764971, 19941653, 27384052, 23705861, 24596287, 21479531, 25942017, 25006520, 21551310, 23705883
Gilliamella	29374030, 30467713, 26623177, 30544592, 25211052, 29624166, 29397399, 22558460, 29233893, 28966892, 23041637, 26140264, 26513250, 28442157, 25805518, 25852743, 30533872, 25923917, 28139751, 25393530, 26503284
Leeuwenhoekiella	17473243, 28670715, 16825617, 19196755, 25736409, 28920849, 24929933, 15879230, 19605713
Pyramidobacter	19406777, 26320053, 29191236, 30093888, 20079831, 30086169, 26930491, 22711299, 28979254, 30056683, 26686411, 26550763, 20003934
Defluviimonas	21959289, 25609677, 24670896, 25747425, 29458487, 23334880, 25253071, 28809144, 29762105
Solanum	16668277, 17504488, 19402252, 24963298, 18943458, 12113461, 20372857, 21075871, 21530915, 28517960, 14520572, 23117718, 30480846, 17317126, 21916626, 24314897, 27322533, 30125186, 28170113, 26144696, 24076975, 20113205, 26739474, 8278546, 18943239, 16402191, 21912851, 23903322, 23964283, 22850984, 11961276, 23705801, 27497742, 29299772, 20953602, 26966171, 27602183, 15574432, 20603380, 22911627, …
Ensifer	21498018, 28480491, 29110071, 21124052, 27623963, 24762175, 29267254, 11425750, 25294010, 28664521, 26867773, 30190715, 20228207, 23257908, 17356689, 24708309, 21953333, 27609930, 30070615, 25595870, 28647122, 12892151, 22616625, 29255570, 30060533, 23712451, 16346801, 25660942, 16478483, 23007525, 14657154, 23985542, 19555380, 30145046, 28391471, 25285354, 21655291, 22295568, 12949698, 23759600,…
Desulfopila	27015005, 22809466, 19717583, 26391805, 25278560, 30341500, 17329777
Oxalicibacterium	20370834, 12583711, 16821716, 23625231
Citreicella	22805854, 23553104, 27544766, 26206345, 26404429, 20418414, 16261857, 29809121, 21131501, 22965089, 19622639
Thiogranum	25336721
Roseospirillum	10369896, 11106774, 17407058
Cohnella	20208449, 21571931, 18676468, 22543748, 25367338, 26370071, 22353767, 28177800, 29166641, 25404482, 18048746, 22200782, 22903452, 28010770, 22984557, 27528085, 19667368, 28892269, 23648760, 22805941, 26813106, 24985194, 24894905, 19700453, 20599378, 28984547, 25306875, 18050908, 24021729, 16585694, 26296691, 28394913, 26245684, 19915111, 27902352, 30625108, 22003039, 24994779, 26761522, 30016228,…
Dehalobacterium	28588204, 28349974, 29686799, 30369910, 29213257, 28645307, 30405595, 28063652, 28611761, 28912314, 29147700
Aphanizomenon	21439163, 10858510, 27696654, 22538645, 2539046, 22092753, 19297980, 18093160, 23141349, 20428225, 24406981, 10811570, 27223402, 21074238, 24291634, 17117977, 27032594, 27847990, 18759118, 11832512, 30248115, 16598635, 12148656, 9131592, 25471354, 23514068, 28073559, 12054217, 29313451, 23533111, 18725243, 23064102, 24041525, 23726538, 28721624, 25170595, 11731916, 24334673, 21220144, 18093143, 1…
Cupriavidus	25058513, 21279346, 18769917, 21515382, 28914802, 21450007, 25099372, 25059868, 23133311, 23454805, 27001671, 30190715, 26126873, 24212572, 29193830, 27447798, 24595738, 22408158, 26000957, 29556430, 19285800, 22986586, 19420719, 23475973, 25389526, 27357823, 22837698, 16627640, 25580463, 29329945, 16980481, 19648235, 23546423, 20581198, 18712549, 19801657, 30170365, 20414654, 27475295, 26918550,…
Nitrosococcus	16345632, 10877781, 26560641, 19719680, 30448922, 16898141, 30422988, 9687471, 8698662, 26698649, 21514081, 27973370, 28095182, 27812803, 23091354, 16332320, 28980366, 18305895, 11807563, 16329906, 11010911, 16349086, 18712556, 16332848, 17526785, 11321121, 15528539, 11751824, 11827333, 27109617, 19039611, 10547440, 16345919, 28283802, 16957257, 10049622, 16346190, 28715734, 17929325, 18973622, 3…
Proteocatella	19620379, 27902180, 25579666, 24345567, 28779660
Pseudospirillum	12054233, 12807182
Truepera	15927420, 29406824, 28432623, 29698857, 24549049, 29775718, 25928424, 26268667, 29469603, 30246226, 29380029
Balnearium	15747232, 22140151, 17158986, 14657128
Opitutus	11760935, 28534126, 27524985, 27842027, 25311187, 27843089, 23921182, 17329779, 29236189, 11916740
Garicola	25563923
Pustulibacterium	24126635, 23416571
Mitsuaria	23663352, 22247532, 19661516, 21487197, 27623963, 22322871, 19088312, 29473278, 16166689, 19190402, 26214435
Anaplasma	9673253, 16022780, 12812342, 26369714, 27922802, 16417431, 26695213, 24745731, 28887102, 23167501, 29713635, 22773070, 26507182, 27854567, 18302532, 24690191, 28261565, 29243242, 22679887, 29622515, 17553970, 28673455, 28288773, 22140462, 22925931, 16169663, 27871295, 26726806, 18551370, 25705208, 17427705, 24589111, 24589112, 21142961, 28745029, 29258801, 29258802, 19214757, 22551055, 17979540, …
Stigmatella	18989924, 18721748, 18986196, 2461359, 28379546, 11114918, 22741921, 7789807, 7784178, 8106334, 10425789, 17919655, 18803421, 19168983, 16032360, 21521637, 12829712, 11562468, 121178, 8200526, 21671333, 9523018, 15678426, 26286530, 16997979, 7928985, 9079922, 1378616, 16899349, 7798147, 24591423, 7934859, 15797219, 24058653, 27562599, 21037205, 1522058, 7961490, 18836084, 14638426, 11134965, 7860…
Thermotalea	24794520, 19406776, 30390452, 25701849, 22798649
Thioclava	28598314, 28598317, 28210252, 22806109, 23378112, 28751885, 25642220, 25361528, 27695993, 15879235, 19196783, 25173854, 29570444
Serratia	29105506, 7034653, 28714874, 19840177, 2174868, 6837195, 18973833, 20716370, 8557383, 26773849, 22104303, 27322827, 2161994, 23286809, 1622167, 11751769, 8052811, 6620555, 17593501, 18083879, 3289620, 6098706, 29146834, 6098702, 28853686, 8439867, 29422767, 25903266, 22346377, 8589129, 10529883, 22644028, 29550501, 1102282, 9597391, 201129, 11101600, 24249081, 1524267, 1524268, 1643822, 7961215, …
Anaerospora	17220454, 15665451
Epilithonimonas	16403883, 25256707, 26233482, 28809138, 25298379, 19656919
Thiophaeococcus	28693683, 24812359, 18984710, 26268573
Methyloversatilis	21725020, 18824808, 24280055, 28683691, 26407190, 29556430, 29455240, 30478779, 29236008, 26364226, 30291115, 28062459, 22925209, 24175727, 30039476, 27795895, 24048869, 29532150, 18390659, 23568449, 17082383, 18701786, 25799109, 19943898, 28074371, 19097144, 29179769, 22105542
Lautropia	8075812, 26641451, 21344829, 30054546, 26114111, 23967169, 22863892, 27262209, 22152152, 19722792, 11682548, 29491399, 23539062, 29532421, 29807361, 29316741, 28199766, 29630846, 9157124, 28950929, 29504898, 9620414, 22806836, 29559963, 28484799
Klugiella	24158943, 23203625
Lihuaxuella	22760842, 25991661
Elioraea	18398168
Austwickia	21282898, 23820221
Halanaerobaculum	19115035, 21761211
Natroniella	16400982, 16871796, 8661677, 21438913
Mariniluteicoccus	24363295, 26742722
Lewinella	27035388, 27469943, 11491527, 19126725, 26702614, 21993690, 9734027, 30038864, 26297220, 23526971, 18048730, 12670156, 26545789, 25254552, 27413053, 28875904
Ferritrophicum	30627121, 30469475, 24385973
Domibacillus	25242536, 27073919, 28947104, 24907266, 28967456, 23064349, 28829034, 28820124, 26296675
Alkaliphilus	27974087, 23307136, 28063247, 28872631, 24931502, 29313683, 15345448, 27811105, 20143355, 27499124, 20553716, 27001671, 26297482, 25319677, 19888546, 28867636, 18317684, 21498663, 19494117, 25500458, 28646634, 24141133, 26228570, 28298196, 21210868, 19915105, 11491320, 17216443, 28943998, 23053115, 18378595, 28632119, 27836515, 22456792, 17329798, 25505896, 25138597, 25635348, 25795064, 25795062,…
Desmarestia	16871810
Williamsia	29148756, 30446973, 10319491, 27503333, 20038486, 27956287, 28100308, 18174143, 17010461, 16597927, 26779305, 16403886, 19643882, 22976339, 23771621, 21052991, 16538400, 23909596, 25128343, 30138419, 22192786, 21169464, 15879280, 25424303, 17329784, 26967120, 19270122, 29154947, 29199215, 21841009, 20463157, 29757264, 28264640
Exilispira	18842837
Georgfuchsia	20709913, 21385190, 24480906, 23728713, 19799633
Propionigenium	18083842, 15454418, 7473747, 30278220, 1472503, 9230051, 10843043, 15254380, 29134144, 11719523, 2167128, 1970650, 26373292, 9119076, 8048841, 2177912, 7556212, 1665692, 10027965, 21918576, 16262688, 9521783, 1385980, 2532151, 11931152, 8281946, 7832594, 1533602, 1449075, 12027895, 18182163, 9288903, 28407285, 2146118, 1709606, 21915632, 7646317, 8020498, 1386022, 7814424, 11952796, 28826469, 945…
Propionivibrio	11931155, 28496434, 29116331, 25311187, 10319502, 27902185, 29685214, 24121637, 19921177
Haliea	30011002, 26296925, 23705883, 23764571, 21479531, 21986723, 18450719, 21399677
Microcystis	21439163, 10858510, 16047803, 22210212, 11734889, 12570996, 20537022, 23727796, 28990770, 20652446, 21439565, 11491545, 23950996, 26224387, 3135416, 22126440, 29306189, 23246722, 26251898, 16122937, 27155407, 29515552, 11140597, 12900942, 23007101, 21296589, 30253301, 16762387, 7871250, 29498640, 11320510, 20619941, 24395509, 27841329, 11071321, 19230840, 20882340, 29463021, 29063395, 25444624, 2…
Desulfurivibrio	22933716, 18317684, 21128661, 28872631, 24030483, 25505896, 27617057
Phaeobacter	29124129, 27384052, 25595869, 19788729, 22407685, 22003011, 18768612, 26914307, 30405146, 23907795, 27006458, 25355001, 28920692, 25872957, 20021642, 25157246, 27233797, 28486660, 21551313, 25233489, 19406821, 24501652, 25295497, 26519388, 20579099, 21430694, 17098910, 22717884, 25805213, 28251548, 22311773, 22162749, 30450086, 19639587, 26565724, 27052703, 30105010, 28895253, 24402124, 25284322,…
Zymomonas	18809687, 19402252, 11734888, 22161211, 24629064, 29694430, 9611822, 29939431, 21328074, 24580115, 12855725, 17503033, 10333527, 25420869, 11963841, 20012508, 8900006, 11092622, 20003468, 7665516, 2914872, 11004410, 12661028, 1339360, 12721468, 25128612, 9767092, 1637151, 18057930, 20975902, 9519479, 16347427, 28978312, 8617788, 27862650, 7766137, 9788992, 29222953, 16403876, 7894707, 21236727, 1…
Lachnoanaerobaculum	23365576, 28413200, 27499582, 22228654, 28886168, 28844190
Nitrobacter	16345632, 23973199, 25475443, 1646018, 23453983, 26651080, 27770728, 27151247, 16332819, 19629470, 9687471, 23411457, 18326675, 20389005, 25844473, 21576869, 8123564, 22882277, 23314095, 20153631, 27595702, 26834718, 25362506, 8297210, 14660353, 10473425, 28887424, 21790081, 26187478, 30154517, 23539150, 26829529, 17298375, 11872460, 3523170, 30004677, 19634453, 21112210, 16703620, 29155257, 1819…
Brumimicrobium	23990655, 28829037, 22707538, 13130017, 30222094, 17012554
Lactococcus	11133943, 16453083, 28183268, 22320452, 18552475, 15916828, 12430698, 10439901, 19807786, 17311639, 25040052, 8113193, 14987777, 16391071, 1452029, 15813740, 9045837, 12406763, 28744263, 15801771, 26057793, 12374837, 16401093, 12354108, 23518514, 30088371, 9506278, 10094678, 2537818, 28778888, 10545166, 12788779, 24120477, 11759765, 21143356, 21097579, 22995042, 28213034, 14644607, 8021180, 19545…
Alkalibacter	26678130, 29550118, 15653899, 22843725, 21440945, 20352207, 20222967, 17309509, 26432602, 16014476, 17889384, 12807205, 28285451, 20695891, 25742979, 21296925, 15127306, 29116331, 26855359, 18398191, 12807191, 24780271, 16014503, 26915906, 15545487, 28945534, 25886017, 25393163, 19406822, 11414268
Macellibacteroides	22180609, 28859355, 30053667, 28894204, 29894929, 24966528
Gallibacterium	29381805, 30528016, 19329598, 14522706, 15388716, 28619135, 24235226, 16236577, 23509151, 28865072, 27116607, 27171757, 22856188, 25495603, 19432013, 26925404, 19732214, 30567563, 12791918, 26063044, 28957004, 14605154, 29615242, 23359626, 25223320, 21313855, 19089694, 15276980, 12656185, 17350770, 15872260, 27724044, 24313352, 29517269, 20843618, 21664075, 21596619, 23966514, 19954731, 26443063,…
Pilibacter	16403859
Pseudopedobacter	26175720, 24573160, 29524395, 27562459
Methylocapsa	19709259, 23985741, 13130000, 21728037, 15818559, 18523189, 18450722, 15315232, 28619793, 20061505, 19622650, 21441374, 21598653, 16329925, 21097638, 18093158, 19719661, 15133093, 22329663, 11837310, 26297585, 12732507, 24986354, 27199265, 19783608
Melittangium	10425789, 16899349, 7798147, 29122879, 28379546, 27046, 121178, 19060095, 26286530, 24187023
Salinispora	24121533, 20736169, 23458364, 16517661, 19023674, 26459337, 30199596, 27676308, 18331040, 28087611, 23892741, 23540924, 16269737, 20084507, 22655051, 26241505, 27707427, 24428890, 18677472, 17563368, 26814669, 25203741, 21998634, 29877785, 28335604, 24621594, 20883497, 27902408, 27023439, 21873479, 17014488, 23166260, 18295883, 28000560, 23523638, 27986719, 28809850, 23229438, 25637590, 22117917,…
Pseudofulvimonas	19671709
Stackebrandtia	25736412, 26703216, 19244444, 16014502, 24584498, 19502305
Bermanella	19196781, 30462661, 23824188
Euzebya	26510781, 19915105
Thiovirga	27832517, 24576086, 27055175, 28692835, 15879233, 18676474
Roseibacillus	18398209
Dehalospirillum	15285350, 12807201, 9696761, 10664879, 11803019
Cellulomonas	23207370, 24012093, 7734824, 26300239, 14683507, 15619732, 14685787, 9925305, 1409557, 23816041, 18355282, 14982371, 30584188, 18648669, 29155329, 9647802, 18636596, 26192769, 23752354, 20803244, 3410319, 8978089, 9757137, 9134758, 24733176, 15790071, 10102357, 22138482, 23653152, 21951594, 10685497, 16302205, 26493633, 27154570, 25597661, 3443308, 28038953, 24291314, 15458333, 25055696, 22226305…
Rhodospirillum	21274528, 26867931, 9030266, 10692545, 15107429, 10709984, 11027139, 9802019, 9251226, 9211712, 7959072, 18004873, 3126188, 8319883, 10692592, 15178477, 23110715, 8774721, 28294216, 15264843, 112359, 24301602, 1504241, 27298580, 3135803, 10803898, 7890652, 1644755, 8952942, 10803892, 8510160, 2550055, 15762619, 8379927, 2714284, 8736535, 26232748, 2832374, 11160092, 9186780, 8357616, 15774885, 86…
Thalassiosira	21880271, 21335492, 21698402, 22958173, 30044657, 30041364, 28213541, 23735247, 19249364, 28315315, 18314144, 26951778, 27498967, 28139232, 27613093, 17851710, 25897682, 25548163, 27159722, 26598414, 21627761, 21601442, 9603814, 26746113, 23711338, 9931263, 30165270, 24204815, 19425156, 26886879, 30248115, 27690180, 28686696, 27008386, 29040755, 29915279, 16349256, 22264432, 28116575, 22960806, 2…
Rhodovibrio	11287156, 9734033, 19329613, 28736793, 19873170, 30172128, 19622654, 27442850, 20495036, 22904212, 22185719
Perexilibacter	17473242
Pseudothermotoga	27209035, 29690652
Planomonospora	17469849, 26507967, 8987497, 27803992, 11315116, 8085797, 23475977, 2775496, 19301921, 27217033, 25686658
Rheinheimera	24408524, 23764571, 29628090, 24408528, 22843724, 17684273, 26220076, 26873553, 29414358, 28612170, 27068903, 27884784, 20016676, 25883589, 26598414, 17911314, 29160196, 18679563, 29111971, 27077821, 27863181, 16957117, 28784551, 26660082, 23209246, 20511463, 21030822, 29897538, 29799388, 17661179, 29230492, 25105488, 12361297, 22640410, 25919624, 28176144, 27570199, 19654338, 21791951, 22003035,…
Muriicola	25376851, 19334602, 19717580
Hyunsoonleella	23315415, 22888187, 26286453, 23435253, 27902307, 19651713, 25604336
Altererythrobacter	28470566, 27538735, 17911284, 24158949, 28196719, 26655255, 20851911, 28879848, 28879849, 27422436, 25245787, 26875822, 28073558, 19628597, 27073894, 27926820, 29792590, 25713040, 28875894, 27411686, 10835019, 28853692, 20541115, 20418413, 19651736, 22345135, 18398179, 29022549, 25201916, 27692040, 26268667, 22685101, 26984353, 27371378, 26858132, 27499156, 21317278, 24030689, 26031089, 28840800,…
Parvibacter	29583112, 23291890
Desulfurobacterium	22683810, 17158986, 14532074, 10966393, 25505896, 28150576, 19719671, 22140151, 24862554, 26696328, 12361298, 9734024, 12743834, 14657128
Thermodesulforhabdus	24413919, 12180949, 12732547, 8572886, 24992533, 28638372, 23949995
Rehaibacterium	23771618
Leucobacter	29139349, 22367952, 26027350, 24876090, 28711002, 18487405, 17392186, 30294753, 29067021, 24206844, 30357406, 22207746, 21037031, 22609341, 25424303, 27734567, 26490043, 25921298, 29561233, 22926581, 28699860, 23585714, 29469603, 21462699, 16328508, 26275616, 19329584, 15388726, 25254146, 17981942, 26762935, 20511468, 16316733, 17920879, 26377775, 24426112, 20683589, 25296196, 25999566, 21815832,…
Lactovum	15567280
Ascidiaceihabitans	25205799
Pseudopelagicola	27506824, 25048211
Segniliparus	21923264, 16014491, 23189179, 21752969, 25701596, 17670929, 19643882, 23555735
Piscinibacter	28062459, 29957173, 27550187, 28412534, 30291115, 19622640
Jhaorihella	20656808
Spiribacter	24927949, 24225341, 29641496, 27470064, 28820120, 24747894, 23409269
Desulfovibrio	12012460, 15112808, 21331587, 26579558, 1368475, 25273230, 11001090, 2835096, 2663634, 16680512, 16274230, 7803404, 27445998, 20695895, 28301489, 10968622, 2557831, 8647238, 11185657, 19226203, 1658779, 24865553, 20603222, 21957905, 17400475, 17163038, 20449009, 8375383, 11939777, 9103642, 10860809, 19233927, 25073000, 15950057, 28389712, 7880826, 1932032, 2476099, 16420637, 30112457, 9294422, 83…
Oleibacter	20305063, 27373073, 30619234, 25869427, 25038945, 28119669, 30462661, 22407688
Tamlana	24876238, 21856980, 17392203, 19605713, 19605703, 18676475
Acidimicrobium	17468267, 24117601, 17504478, 23645202, 9603832, 18496880, 23143658, 19247797, 28008327, 10966399, 19329622, 15352055, 21912695, 18670903, 24890617, 19406797, 15726288, 21308384, 12032620, 22124722, 12802481
Cloacibacterium	24630252, 27775059, 19390885, 29524671, 30018612, 23789638, 27263011, 23872573, 28950119, 19819999, 24141125, 24618668, 16738108, 30316156, 28586652, 24014625, 29881345, 28150572, 19542118, 29462845, 18820960, 25061513, 26222621, 29541064
Sanguibacter	22766417, 29922471, 20922383, 15619732, 8993861, 28150571, 26002897, 25371316, 20100576, 16166662, 19605707, 19572487, 26042095, 26487437, 29460205, 15814993, 25168610, 29497869, 28283945, 17112976, 20678822, 26507390, 18319451, 18175681, 8782694
Acidicapsa	28229259, 25380633, 25457942, 21856984, 27902281, 27150379, 16616839, 26546425
Conyzicola	27567718, 28820090, 24860113
Yeosuana	22814490, 17392203, 25792364, 16825641, 19648321, 19651713, 19851722, 16585684
Balneola	19406813, 27902267, 28829029, 16902025, 28109207, 18523166, 26961808
Holdemanella	25180093, 29700505, 30353470, 30315206, 30088332
Tepidimonas	19390885, 16215773, 21326351, 13130021, 28503851, 23539150, 28914802, 19767853, 10758883, 16410043, 14529180, 22984136, 16113507, 29255999, 28487680
Janibacter	23453980, 21075932, 22003018, 24519808, 23144385, 26284034, 29403451, 11034502, 15574939, 16235020, 15127788, 19605729, 28110668, 27758139, 23625261, 11034493, 24205252, 24744020, 15032481, 25036142, 16775784, 19660861, 14740192, 17726299, 16000508, 23415487, 16000500, 22073241, 9103644, 27242145, 25313357, 24927145, 15545420, 11837319, 22456792, 15023982, 21426365, 30206668, 28418618, 28063101, …
Chelativorans	28771124, 29091816, 25716145, 18924405, 19666787, 28382378, 23330389, 25724743
Lampropedia	27487562, 10395815, 25991383, 2361943, 16345363, 10739477, 15388733
Viridibacillus	19406799, 24422886, 27111883, 22155760, 22247129, 21984680, 27285458, 18048716
Acidomonas	25511787, 19436127, 19809199, 18199517, 28515381, 27695449, 9301103, 16328989, 23835745, 18177965, 10758893, 19376923, 17095990, 22752310, 15143037, 12054243, 25485864, 15280289
Romboutsia	30587258, 25609678, 29410651, 30465452, 24480908, 29713833, 30304774, 27200178, 29320965, 30228361, 29594967, 27317428, 29705422, 30226461, 29088530
Aquicella	14602611, 26657303, 26090305
Chrysiogenes	20400664, 8863450, 9738904, 17242870
Catenulispora	24389065, 26507964, 24554531, 18599693, 16902001, 16902002, 28198807, 22725258, 16514148, 22199217, 29155257
Salsuginibacillus	17911315, 19667365
Pasteurella	29916344, 17692071, 22044757, 26709179, 8323059, 29997583, 8323052, 8789022, 15643810, 11242756, 20722598, 25103762, 11242755, 15984339, 20717843, 8647230, 3661553, 2643614, 17090967, 23239257, 3178029, 2590869, 29615244, 28820298, 2672200, 7281158, 2914876, 11998374, 1280121, 2407975, 8975936, 8271973, 8341713, 26567540, 18759064, 10379102, 15210080, 23577280, 28830578, 21296510, 1474900, 155045…
Thermosporothrix	19767365, 24474719, 20513961, 26961584
Spirilliplanes	15835778, 11705473, 9828414
Kandleria	21112984, 25078564
Bradymonas	25713043
Bavariicoccus	19622668, 24554638, 24318281
Desulforhabdus	24576086, 11734887, 15063062, 25981998, 9603856, 8588734, 10390878, 25273230, 12732547, 19712316, 29160027, 10758870, 23949995
Spongiimonas	23132279
Citricoccus	27502023, 17473251, 28283945, 27242145, 19580991, 12508874, 23149682, 17710391, 24663116, 25371316, 15653858, 25758141, 22678128, 28841530, 26507390, 21376551, 24663118, 19654363, 24170506, 26233517, 30446973, 27393994, 29692910, 24033393
Anaerovibrio	10191943, 12483585, 29445454, 29621980, 23609414, 28707415, 7698948, 29635455, 24612258, 27719923, 22688904, 28085934, 29700505, 10555370, 22503601, 29929065, 19700707, 27146195, 25606402, 27660180, 26409956, 27696632, 27768750, 25490208, 22916936, 23216628, 11375193, 28301146, 25282426, 3321364, 21198963, 16345431, 27507180, 24053023, 30093888, 17345134, 18988102, 29855510, 29163454, 22916923, 2…
Gluconacetobacter	19775431, 24556328, 25926011, 23844136, 11525993, 24188836, 17919758, 26897250, 25498666, 23716136, 19342816, 16934215, 25576305, 30417114, 26572398, 11491326, 25098972, 18853153, 23232080, 28484812, 27774087, 24992533, 15462523, 16127558, 19302295, 11916732, 26733991, 20869309, 16408846, 12384297, 20851977, 23273842, 25575969, 23987457, 19924479, 16047097, 23895194, 28835624, 21681635, 12029520,…
Gloeobacter	28543536, 22894826, 19842712, 28500716, 11734889, 16452471, 23740255, 24508456, 16967101, 29108621, 19222806, 17545285, 28619035, 23823729, 14621292, 15720711, 19769578, 26415570, 19124001, 23364792, 29469946, 16714023, 22474322, 27084463, 18987067, 18044966, 17310305, 25367560, 20237831, 21780438, 16617515, 25973519, 27575402, 16235086, 24260369, 23949415, 26276824, 28420728, 12091711, 11876404,…
Umezawaea	26228842, 18048721, 28361265
Dermatophilus	23912715, 27505040, 7734826, 9429897, 10763386, 23728373, 8340513, 25132009, 12596667, 12361296, 7766113, 16232898, 11980380, 14769466, 29782305, 2281609, 28573243, 29926986, 21355735, 29067187, 8003293, 24496323, 8296446, 9631708, 12019944, 9791878, 17376877, 23503990, 16043321, 15019113, 1455941, 8403836, 8342370, 1455626, 9061678, 7628235, 7628231, 15500984, 2353445, 23820221, 3062721, 2748538…
Schlegelella	17158979, 21326351, 24451201, 12892145, 15340791, 15340783, 29234019, 26273594
Prosthecochloris	27137074, 16861264, 25600299, 12892110, 16228441, 24414861, 15289552, 27811102, 9268671, 16228510, 10852720, 24531691, 28067226, 12039757, 30533845, 16315987, 18661302, 10415173, 21833341, 26934210, 1693658, 24196306, 17633417, 18676650
Anaerovorax	24759879, 29116331, 29686799, 25830022, 23325032, 10939665, 29048369, 25227462, 28219800, 20558310, 22848346
Thermovenabulum	12361281, 19666811, 16579447, 19625440, 16672530
Rickettsia	17051495, 19686755, 11133942, 30391314, 18302997, 22092999, 22773786, 23903543, 24745731, 22737150, 26773849, 16630380, 23167501, 1434069, 22773070, 10924516, 28261565, 22679887, 28673455, 22679880, 22660706, 28319627, 27922802, 28433729, 18395262, 11511414, 22924722, 27276663, 12083509, 30060072, 21329550, 16132458, 27267467, 25298245, 23856508, 21284512, 16363177, 17224086, 24355929, 11544372, …
Blastochloris	19397367, 23056552, 28781082, 30429505, 19285988, 16551123, 19539602, 16471638, 20352207, 12464624, 15823053, 23575738, 19265434, 11095707, 22054235, 30126840, 15977061, 9435141, 20431017, 25978726, 25844460, 19031862, 23653194, 21599648, 18083123, 8995826, 14666974, 15858271, 24352554, 12560097, 12885224, 23184403, 15073325, 11530006, 15347641, 11313347, 16245929, 12586417, 25058304, 15612703, 2…
Vitreoscilla	29562693, 12751331, 9782491, 2685332, 29676446, 11157231, 18040683, 10194389, 23080258, 8654993, 9115439, 24863652, 11164963, 12889831, 11181739, 8983204, 17691809, 1369145, 9694676, 12019302, 15689114, 16501972, 3427021, 21306405, 9037720, 15711794, 25269815, 27096926, 9603838, 18685270, 24057064, 16566580, 10099382, 26749294, 26239011, 17089120, 1309298, 17293512, 20025616, 12118889, 18396912, …
Tsukamurella	26544713, 15031299, 20545283, 26530900, 11734883, 12228839, 21097597, 28916147, 29020942, 26624939, 24737019, 15617463, 19291234, 29556401, 25742189, 8871521, 21183635, 16538400, 8590406, 20946410, 26039241, 8195387, 19502350, 19700919, 19848432, 7547293, 7547291, 22642332, 9226890, 27459894, 17625179, 9157134, 28264640, 1571430, 7537058, 12843095, 26187971, 27493643, 22406861, 20498142, 24470887…
Comamonas	25786738, 10438748, 2012609, 22281521, 27100531, 18255283, 11238982, 11918012, 870806, 15474469, 12975360, 10319477, 16110914, 23136943, 1979749, 26372223, 29334654, 25559855, 18034834, 18373685, 12852789, 1537895, 12188117, 16733731, 16351141, 28391936, 16517619, 17319597, 12021430, 11010903, 28555428, 10217786, 12904538, 24881389, 12588297, 8828208, 24628095, 12081966, 16707678, 10091317, 29729…
Mobilitalea	24827706
Planktophila	23667639, 30190715, 22864466, 19628588
Silene	25842905, 29367788, 7883757, 27271985, 28101439, 30276803, 2049372, 9638274, 22492402, 30543960, 8644446, 24983354, 18831369, 27151239, 2406251, 28645029, 19294434, 25915104, 15846520, 10200938, 11117877, 19345981, 29850821, 10831433, 12797978, 29656128, 18662121
Oribacterium	29479697, 28934367, 29852249, 15388717, 29904374, 25223749, 27605161, 29259328, 24824639, 27259999, 28225785, 28748030, 25727666, 29615776, 29068319, 29341956, 22974422, 23207858, 23365674, 28648853, 28875948, 23562629
Bergeriella	26051320, 15864755, 28932895, 23575986
Asteroleplasma	30112040, 27524305, 2592342, 2818126
Pasteuria	27862724, 25712926, 30358509, 19957090, 13678641, 18556238, 12951249, 16333746, 25061679, 22622874, 18631369, 18214600, 18171577, 19289196, 29368216, 28544153, 11578090, 12656173, 30070652, 21210532, 30319993, 3382544, 16077116, 23001624, 17578522, 16014501, 17933927, 15707865, 22761826, 10758866, 3446349, 12656160, 17399736, 19103220, 17922716, 29375527, 19770039, 28289264, 17400766, 19712314, 2…
Collimonas	27302652, 25778508, 23455431, 24966854, 28694803, 16564959, 23760828, 15305924, 26704531, 16457898, 29906259, 21614084, 29374032, 20935085, 26098417, 28003192, 27288924, 17351101, 27309848, 29912320, 18355297, 18218941, 24329759, 15143036, 20098599, 18941805, 23178726
Aminomonas	10425753, 16897304, 17684281, 15280650, 22711299
Leptolyngbya	26564957, 26913819, 22292073, 21396391, 24384871, 25078728, 9835026, 19047394, 28004519, 25761991, 15574913, 29573511, 29174698, 24926608, 26632528, 10541786, 30176479, 26426101, 20132280, 17685286, 25116619, 24860283, 17506829, 29176306, 21678048, 17028153, 19554362, 28422340, 27546720, 19705191, 29177068, 24759053, 17601818, 22093261, 23880929, 20845912, 25639642, 26150139, 28622287, 27119437, …
Gulosibacter	21840982, 21685251, 27821056, 25707105, 18375797, 15143025, 22543452, 24193246
Pelargonium	20883767, 28010769, 26553262, 26762896, 21979069, 17637170, 23205247, 18584813, 25194330, 22929626, 27853689, 16375833, 17303397, 30154722, 17350240, 14526713, 25412961, 19191950, 9750316, 28735475, 21480508, 29149072, 9434601, 20826617, 21618302, 17188478, 15194133, 12557249, 22935247, 20666717, 23877712, 18067063, 26395247, 19397928, 25737601, 30584784, 30135370, 28629407, 20549541, 9812396, 25…
Martelella	30034371, 24944336, 24356981, 23355694, 20148932, 20503105, 15774691, 26988395, 26379634, 26394696, 27393138, 22762374, 27305783
Luteimonas	27707430, 21424822, 25993789, 26637822, 17392198, 27241296, 27811107, 26978245, 19684321, 29189891, 25085731, 29547093, 11931159, 10826814, 29698857, 29173057, 30031308, 27695967, 26437920, 25464311, 28476076, 29473821, 30054735, 22268071, 24795707, 29426982, 27342115, 25475276, 28460971, 15653905, 24170776, 26690083, 23504969, 25757339, 18768603, 18974953, 25184624, 29923816, 27562599, 26869334,…
Aquabacterium	17635537, 21571682, 18667036, 13130021, 25477416, 28174557, 30045488, 18359104, 10319501, 21551326, 29780369, 16000770, 23398624, 17055552, 18691527, 28894204, 29532370, 19329587, 26823591, 29501802, 25850437, 22193549, 29653723, 29071168, 27407294, 16627642, 27343076, 22783228, 27020291, 28226280, 11319094, 28418618, 28938908, 24822190, 25079417, 25618521, 24995828, 10858580, 12902230, 26584939,…
Coprococcus	29562351, 25839332, 30111703, 25997449, 8573495, 28502120, 28852182, 12324374, 28429209, 29307330, 27231242, 26207384, 30186272, 28260061, 26379652, 6872878, 29784310, 30628657, 30034377, 28821814, 29998997, 27035371, 28472118, 28588309, 30545401, 26875875, 18710396, 30076897, 29194468, 29544798, 23889584, 3410168, 29017628, 27093794, 29137150, 24451087, 28916564, 28659742, 26025761, 27527070, 29…
Devriesea	26973601, 23642865, 24963553, 18768630
Adhaeribacter	15774669, 29458531, 28820126, 19542137, 28940238, 24671113, 23820800, 23934250, 19946049, 22205375, 29670584
Fontibacter	22647459, 25518675, 29729559, 24315494, 22659503
Catonella	26536303, 29081982, 26641451, 21738596, 8186083, 21151003, 26306992, 28748030, 28844190, 24671083, 28275113, 7547310, 29576948, 27093794, 24349510, 28924229, 16876072, 16081935
Carboxylicivirga	27692034, 24436065, 29658858
Propionimicrobium	26135862, 28491325, 28314858, 12508849, 16902040
Parabacteroides	26940874, 26940875, 25839332, 26663491, 28228158, 30479647, 29525681, 29867808, 28924191, 28919891, 29555111, 28849032, 28890700, 26447754, 28994235, 20139022, 22595139, 28432623, 28085934, 27744547, 30065169, 30102568, 19628614, 27346372, 20159050, 25380872, 30018028, 27794467, 28861065, 27069907, 29065706, 26475926, 25972855, 27796317, 29987933, 24516449, 21143321, 21092234, 30161141, 29045670,…
Solimonas	22407788, 30016233, 20971835, 24844263, 24421276, 17978223, 18768632
Legionella	25926494, 11133942, 22212760, 26051144, 20532483, 10846211, 10846213, 2056032, 20080997, 18032625, 30510333, 11213225, 3604505, 29376029, 24277019, 17688692, 27196554, 27113731, 1355563, 23078810, 16765841, 17506816, 18162378, 2643618, 24197558, 23613778, 22705619, 3289628, 18370484, 21637805, 15845496, 26853973, 2024627, 1520976, 3343523, 24781744, 18566289, 1320629, 11071427, 3379365, 18830409,…
Enterococcus	26981531, 11133940, 25954488, 22821944, 24621828, 27234012, 22093913, 27876778, 27231726, 20140356, 24330093, 20140350, 20140353, 19220511, 19220514, 25466327, 19282974, 2141778, 15513409, 22796201, 19226203, 29324657, 25630553, 11391228, 10529882, 9182117, 22535989, 11118848, 24162950, 8203839, 30394232, 8673853, 1643825, 7961215, 24463723, 27441208, 12543693, 12760865, 22806774, 20921319, 24268…
Marinovum	22805854, 18768612, 20675440, 23728583, 26079637, 19196784, 18523174, 19625441, 19651744, 28401363
Krokinobacter	21984677, 25375769, 21725025, 16449433, 29601812, 27861619, 20228204, 27365396
Brachymonas	15658985, 15836485, 23643091, 15388733, 17391334, 17668033, 19643891, 15746343, 23064351, 24279627, 20869860, 27232409, 30604364
Hymenobacter	29767618, 25242537, 29693542, 28820099, 26924242, 21051170, 27063139, 20495040, 16957119, 9841127, 29574505, 26303395, 27033203, 29388548, 26373667, 24682704, 30028287, 25348876, 28691666, 30587382, 21174974, 29611138, 29876587, 27267356, 29717860, 29796001, 29705206, 30024374, 28901897, 26621080, 30619134, 26961718, 27508881, 28833158, 28629503, 19126728, 29956123, 21104190, 19765933, 26612316, …
Lonsdalea	23159756, 21890733, 28954646, 30625111
Marinoscillum	20851915, 20118290, 19406820, 23543501
Petrimonas	15879242, 24994102, 29724849, 29684869, 28064120, 29158776, 29057910, 30093722, 22247168, 29035628, 30086526, 25965254, 30287755, 29609168, 24681530, 24350450
Leuconostoc	22652086, 1622763, 16513200, 24021822, 23549744, 21229247, 17072536, 27231726, 8157610, 16640575, 28725337, 20227601, 28326776, 18803332, 30088371, 23348073, 24370969, 12788779, 15373396, 26735061, 10930082, 28213032, 16349739, 2833158, 20492238, 12414767, 15617801, 27356514, 27507461, 26858930, 12074051, 30265895, 20226556, 22814496, 21295428, 29021699, 1445757, 12160080, 22798359, 1839141, 2600…
Pectobacterium	29930334, 29487574, 23107228, 21469936, 26271295, 22427936, 23727798, 30028233, 27915254, 17451899, 25618423, 23223819, 25803051, 21395953, 24374865, 23267117, 21154995, 20146746, 19504536, 25581177, 29023006, 28847714, 24796566, 21992096, 24013861, 22524709, 20701481, 29126952, 24370960, 28756346, 24450188, 28081189, 30186174, 26113855, 24015066, 24735398, 25200108, 17483271, 20870796, 22788996,…
Oceanospirillum	8327781, 9144968, 12148640, 21558231, 2888901, 24184842, 9726898, 3386529, 1382536, 9828435, 11823184, 18175678, 9055426, 12054233, 12807182, 9103623, 11084227, 11526008, 15143005, 10388732, 16904280, 23338604, 22990873, 11055904, 9872786, 8633860
Peredibacter	20880363, 29116331, 16913926, 18450714, 21899909, 15668021, 22368169, 30635378, 17968612, 21984111
Epibacterium	22904216, 29809121
Prolixibacter	25636945, 17392190, 25866024, 30532742, 21257687, 24271213, 25548048, 26012581, 25096325, 25991662, 25463789
Kineosphaera	23518516, 21282898, 12361296, 23685649, 19767851
Salimesophilobacter	25701849, 22798649
Pseudoruegeria	20601488, 17329781, 23934248, 24664663, 30239328, 20976457, 24981327, 19667391, 19717584, 27770220, 25500750, 29192774, 21551335, 27189158
Atopobacter	19622668, 20156101, 11034483
Pediococcus	10392443, 22186059, 24279824, 17209816, 15836491, 1325060, 29996618, 10791753, 16779628, 25097107, 9237116, 27133829, 12636285, 9333042, 29518093, 30413892, 14768022, 16345625, 24423507, 19700215, 20227607, 10388676, 25320181, 29089846, 17189434, 23718909, 12147077, 8424670, 28903464, 22229277, 20338439, 9293015, 25538960, 7867544, 29447179, 23141639, 9175562, 24151598, 16349808, 25887264, 260438…
Hyphomicrobium	14769874, 11133460, 29056931, 9299530, 8452223, 20562269, 3199100, 12542709, 23994965, 21705585, 16011760, 16348825, 12121770, 23133540, 18701786, 17712582, 22450792, 2455491, 28512710, 22006549, 28648729, 3401814, 24185637, 28683691, 7556160, 2712573, 8055948, 19515201, 18585147, 1332681, 18373685, 15964650, 23667138, 8979362, 23632047, 8898880, 11211248, 14708745, 2549867, 2275859, 9925565, 895…
Acidisphaera	19207566, 16432746, 19620354, 16204508, 19282632, 11722543, 26421738, 10939661, 18081844, 12802481
Synechococcus	12514256, 9108259, 11734889, 7918396, 18355282, 11950997, 18648669, 17959776, 19644734, 25527377, 1677241, 826762, 11101288, 10684972, 1812486, 16156724, 29661139, 17951444, 17903216, 25970289, 8501038, 1587284, 22522678, 9696753, 18383244, 9002609, 2832390, 11423424, 26256632, 22805806, 27495242, 22420576, 12885225, 22562496, 11032247, 7629156, 25822482, 26150450, 26150455, 22619131, 10675014, 1…
Syntrophobotulus	28357551, 8863436, 23380080, 30287755
Paludibacterium	27117681, 29762699, 27792159, 23575986, 18175708, 24801157
Suttonella	28209820, 2275858, 20427213, 16280481, 23765934, 30272228, 20833508
Paucibacter	21286787, 16014482, 27827872, 28671521, 29468317, 24720221, 23841072, 27070460, 28412534, 29258007
Desulfofrigus	23157459, 15023950, 10555345, 17575452, 19486208, 18398177, 19605712
Syntrophaceticus	22923397, 20546311, 29690652, 23761313, 26566424, 23239474
Jishengella	27707427, 24451190, 20543149, 30168792
Mechercharimyces	17456976, 19244421, 25951858
Jeongeupia	19654346, 23575986
Georgenia	19666812, 19567573, 22155759, 23811137, 19667374, 25981998, 17625169, 12054252, 27902219, 29458503, 26303654, 17392211, 25209746, 17710391, 19628613, 21930682, 24493461, 30524385
Tropicibacter	22805854, 22278761, 21602360, 29809121, 23706913, 28251548, 19196784, 29160201
Croceitalea	25301541, 21724954, 26631417, 23002047, 26373987, 28857039, 28437776, 18984684
Nitrosospira	23198809, 17897228, 18677441, 22842856, 28249125, 19515200, 11243267, 24031484, 8566698, 7557469, 25003580, 16348002, 27100531, 10028253, 10347060, 9925559, 30196225, 18605378, 22708345, 22097035, 20545751, 22767397, 24312088, 16329906, 17298375, 30117537, 22120124, 16233723, 18279346, 22536201, 27242732, 29545788, 12957949, 9785456, 17526785, 29039187, 23202567, 15528539, 11751824, 10579504, 165…
Rhodonellum	17158993
Iamia	19329622, 20639230, 30136188, 25081560, 24519808, 29236189, 23378111
Tetragenococcus	27565776, 27979131, 29884364, 11249021, 21357458, 21327742, 11249027, 9294035, 29996618, 16997952, 28408690, 21719707, 15139912, 25998818, 28253439, 9835554, 28460971, 17850321, 16869910, 10653711, 18573560, 18757794, 19240374, 22475947, 29629630, 17660287, 12092841, 7750734, 11375657, 10977892, 29622206, 20417400, 24548930, 18323638, 18231830, 16778349, 27393066, 27052702, 25393163, 19924476, 17…
Frederiksenia	24510449, 28960881
Mucispirillum	30231937, 24846282, 15879255, 30362639, 30551430, 29065706, 27397563, 30446518, 28951889, 30516001, 30039147, 26712550, 28824378, 29668250, 30219675, 29045670, 30579332, 25014551, 27799307, 18599715, 29288512, 24322881, 30114516
Nioella	29056115, 28100309, 25500750
Brevibacillus	23794049, 22543421, 16968288, 19390881, 24747716, 15979744, 23144389, 29755805, 24105946, 10543843, 17072536, 28178423, 12807189, 27959868, 19224401, 25937186, 15925899, 29255215, 24119006, 22747490, 29380077, 10103289, 25151307, 26585900, 17922831, 28368692, 27902214, 15950127, 24473902, 29278781, 28256631, 26024808, 11295460, 21485372, 27604269, 1398036, 10212408, 18574965, 23921071, 28442400, …
Acidothermus	21312351, 26035208, 15375673, 22999234, 26506341, 18599689, 19500296, 23461635, 22798659, 27660605, 16166665, 23972005, 29120187, 28009059, 1880132, 22999172, 29170828, 29569257, 23838121, 19921180, 10758889, 20672819, 24316824, 8661940, 8573482, 17712582, 22231860, 22452820
Granulicatella	16597990, 16027144, 29312210, 29390459, 29549283, 22817758, 25858184, 28752291, 21319041, 26025449, 23033471, 28934367, 14499992, 17928184, 23144704, 20228112, 21247450, 18718741, 24034902, 29982500, 28724659, 24554638, 15513405, 23207858, 25461651, 16099112, 29020360, 28260061, 19622668, 27316966, 26230446, 23743597, 29984544, 27216060, 21144565, 22968328, 20686088, 28884664, 29735061, 27934842,…
Salipiger	16585706, 28675352, 15388737, 28676995, 16514022, 25589735, 16280521, 26379634, 17220445, 29809121, 25355706, 19622639
Oscillatoria	28543536, 26913819, 10858513, 17693519, 22538645, 16427277, 26564957, 24293352, 19489636, 19297980, 8875773, 22794317, 27307052, 12957951, 27604061, 24159688, 24046239, 15926088, 18759119, 7759128, 10858515, 19049501, 29909220, 11225723, 11031760, 17457628, 15366845, 25170595, 11539612, 11320510, 12974463, 21720797, 119145, 22864466, 17314091, 12193618, 17205038, 11268858, 18081588, 22654593, 237…
Litorilinea	29479697, 22771681
Lentilitoribacter	23064857
Rudaeicoccus	22798654
Shimwellia	28497061, 24859521, 30549216, 19661513, 26590757, 23542629, 26054735, 28193330, 27925209, 24814779, 22843577
Maribacter	28962978, 21638112, 29147808, 25090958, 18523168, 24170506, 30222095, 16738113, 25687611, 25833155, 28829014, 30478779, 15280264, 23243094, 29087269, 23524354, 27542975, 26734000, 21037013, 29893666, 16166708, 26828017, 18398171, 26525158, 28879842, 26275889, 19502334, 27470471, 27974726, 28811216, 29290092, 26297027, 25269849, 19329611, 28437776, 18048735, 17066955, 26342991, 28075408
Halanaerobacter	11156000, 22003033
Pseudaminobacter	17326754, 12949698, 10877767, 27887027, 11698383, 15980896, 23500599, 22887656, 28752296, 14742492, 15220336, 16528465, 18572191, 17185537, 22960182, 26093111, 27191568, 22170572, 15702929, 11472946, 23384287, 24339214, 28036252, 15170243, 22155290, 10319515, 17213679, 22481310
Defluviicoccus	28496434, 30359945, 28599160, 19673051, 18211269, 30340631, 21359220, 19679419, 24428681, 23477409, 24889288, 30594755, 24619121, 25995756, 30054090
Nesiotobacter	16514028, 25740314, 19819997
Sebaldella	26377576, 27031261, 11931161, 11943086
Pelomonas	2676600, 28671521, 28476580, 29166178, 2231267, 21111814, 28095877, 23548364, 24597911, 23519098, 7887615, 27083382, 30200504, 29193830, 26745627, 27070460, 26823997, 21558693, 18838186, 25850437, 29501953, 19661516, 28412534, 19190402, 29154947
Natronovirga	19605718
Actinoplanes	15113000, 28238176, 19464328, 22704188, 10580386, 1838104, 18542948, 3372357, 3930695, 26597626, 18712518, 22354131, 22008254, 1369015, 23007448, 26612621, 16281825, 11788956, 3366689, 7547284, 9315079, 2590341, 2139436, 24443877, 9170295, 27025757, 15808935, 27181842, 23289788, 14763562, 23484146, 8987497, 18663442, 28427920, 8823511, 18571752, 16349745, 26553262, 15939574, 23892980, 24158947, 2…
Selenihalanaerobacter	14711625, 11357513, 26412535
Geopsychrobacter	25639102, 25695622
Prosthecomicrobium	16345371, 28475028, 29683414, 26586892, 15747229, 18599697
Enterorhabdus	19542111, 27277748, 22952367, 27542127, 19684311, 29583112, 26300782, 28713336, 26207384, 30430918, 23291890
Anaerosolibacter	25701849
Syntrophococcus	23584771, 1667013, 29331466, 10397308, 2729991, 22659832, 28296150, 23626688, 16348178, 18820906, 25914694, 28342078, 3389815, 29185932
Desulfovirgula	17220449
Geoalkalibacter	28680423, 23631915, 17205802, 26855359, 26488071, 28258137, 27720249, 25717030, 19329606
Grimontia	19435222, 19561182, 19089475, 21301091, 13130058, 22367954, 24465608, 29464363, 22544255, 23766015, 15143042, 15353563, 21515782, 19966027, 19342185, 20059616, 17704283, 18062266, 22177227, 29444248
Syntrophothermus	27431485, 21904627
Oligoflexus	25013226, 28664321
Saccharomonospora	28497061, 17653512, 19623902, 2589849, 20729305, 20400669, 11295460, 9828411, 19023674, 28546487, 23974366, 16244894, 24305742, 9540792, 10843048, 27317052, 28945543, 29533170, 1905513, 8186093, 2604405, 19302504, 25473515, 8060118, 19602015, 26833751, 24449899, 10840636, 7574549, 23490363, 24929560, 22879621, 25662514, 11518332, 29557768, 9226897, 23386321, 18319456, 20924576, 28539221, 23229438…
Thermomonospora	21398504, 24012093, 7812454, 27751933, 12728998, 10784044, 20118610, 15272186, 9731279, 8572695, 11092922, 11341679, 28849423, 15946301, 22940347, 22634703, 16672480, 7921265, 2656632, 1905513, 7066427, 9299779, 29388545, 21984247, 22194294, 16828055, 25405080, 16345190, 16952150, 20361933, 10880366, 28448543, 1551601, 23024343, 7728654, 17684247, 20042751, 10464188, 11101684, 9918391, 8863440, 1…
Rhodobaca	25915866, 26263629, 18522327, 10985738, 30022245, 21959289, 19567566, 20889763, 23001431, 26941731, 25509391, 25844457, 28810712, 18758846, 23609187, 23148268
Caldanaerobacter	26253677, 15747232, 15023962, 25747034, 19998285, 21803886, 17021868, 26839796, 28554814, 30199090, 19671728, 29475869, 23249097, 26446804, 19579003, 20349329, 25997396, 20397018, 27328180, 24317066
Johnsonella	28871594, 22817758, 7547310, 28748030, 8186083
Caloribacterium	29409691, 24014527, 21856985, 23899025
Cohaesibacter	20801595, 23499536, 23811140, 18175720, 20418408
Adlercreutzia	25947926, 30366816, 29487347, 30402473, 28611761, 18450717, 28740343, 30283432, 26312950, 27346372, 30405201, 23291890, 19542111, 25747993, 29408546, 27304513, 28164386, 28445967, 27412252, 28093508, 29583112, 30417952, 30471564, 28713336
Caulobacter	17635537, 23747858, 11133942, 24878600, 15686556, 16213200, 11425224, 15688934, 23840383, 24524855, 8026503, 7592478, 15746343, 20069463, 7874196, 30614079, 15467452, 7592345, 23861757, 25420869, 2168382, 8514397, 22875400, 25157081, 19792689, 17055552, 26476443, 22408159, 26438878, 16582592, 22201830, 10629178, 11606132, 1375929, 7954110, 28409298, 30337568, 12073657, 11749954, 17665136, 2334690…
Tumebacillus	20802062, 23435245, 26303322, 29701484, 25858243, 25395648, 29549101, 26956136, 26222621, 28177800, 23606481, 18523202, 22978494, 29559113, 25037879, 29561257
Ureaplasma	21481090, 27112831, 10513649, 15507969, 8323059, 27884651, 30404568, 3904251, 8584311, 25058515, 7867300, 22915608, 10968119, 6531061, 28876387, 2632013, 16093289, 17357319, 23223595, 23912532, 15143041, 28814589, 12956892, 21526978, 16470366, 20215624, 10942482, 21417648, 8890148, 7898825, 29498739, 27033917, 27172838, 29455108, 25093900, 23966022, 28646898, 1879107, 10203515, 30341386, 9008327,…
Kosakonia	28512464, 30120119, 29763555, 29990724, 30402365, 29587643, 27045188, 30065892, 24824638, 29183329, 28491076, 28736147, 25197499, 29966671, 28658607, 26597455, 30079059, 28615734, 25552925, 28174569, 27118727, 30548881, 23632228, 27664750, 30083836, 29458848, 29789802, 25838492
Lishizhenia	19654361, 17012554, 19620369, 24170772
Corallococcus	10425789, 26669488, 26102340, 15717228, 28161814, 21764930, 18355284, 24591423, 26431157, 16584863, 30113300, 19060095, 29752267, 27598688, 23936436, 22582372, 23934498, 25876328, 30340510, 25576603, 24249103, 28757427, 28625980, 15946298, 22586066
Xanthobacter	12171297, 24642226, 14666747, 16468408, 9312093, 9888813, 10579523, 14747734, 12474248, 14529188, 11851420, 14532060, 8021255, 28931073, 30242595, 8572713, 10762269, 10587433, 2540966, 29605256, 27342553, 12115053, 15929125, 16166687, 10417708, 12656170, 17645312, 29040474, 9862209, 15056887, 8068614, 16180242, 1768085, 8423157, 7704278, 11937643, 10475151, 10715003, 9150202, 10862679, 2073637, 1…
Neoasaia	23399151, 19809199, 18199517, 17919758, 25485864, 28428295, 18177965
Maritalea	21317275, 19244448, 29904374
Parasporobacterium	11525999, 29787564, 25386941, 23960118
Salinicoccus	27381021, 18175706, 12710632, 26634017, 23307136, 12768453, 24324969, 17766863, 17329798, 21498663, 26687465, 16604117, 17684278, 19329623, 26956594, 23782323, 20449768, 24599898, 16778349, 20156307, 23316189, 26358621, 16819559, 28795221, 12534822, 28592721, 17604934, 27470660, 18599690, 27902236, 19656926, 24984690, 26444299, 19060087, 19037673, 12054239, 25393163, 8494738, 21037029, 16971100, …
Croceibacter	22843867, 23123910, 12747413, 27397795
Oceanibulbus	15280288, 22611199, 20043308, 17207953, 20021642
Desulfonema	16814989, 11282617, 10525735, 15023950, 16941240, 10388691, 17952491, 15294771, 12957951, 12879306, 12324358, 11055956, 21071213, 2480344, 15318776
Eggerthella	25947926, 28326685, 29637226, 17986357, 23207778, 27242689, 21722256, 21287345, 26400082, 14681645, 21585265, 27508112, 11099090, 26677246, 10319481, 24131550, 30628011, 21914883, 21949860, 19304836, 24197876, 19640972, 25153520, 22677263, 14576144, 16466386, 29330189, 28444190, 18450720, 28493688, 29537365, 25796741, 30545401, 23877700, 25533445, 17978485, 29617190, 29761785, 24958563, 15271382,…
Dichelobacter	8004537, 17385552, 21492433, 24698131, 25124770, 15294315, 24886510, 9720870, 20071558, 12030966, 7663404, 22939796, 15084013, 1770363, 25271288, 9204500, 25977404, 9100327, 19019570, 1398971, 10537206, 7642131, 8236773, 8955641, 20303191, 16624707, 8566792, 7912871, 19196436, 8169216, 9043132, 26159406, 8975936, 7909183, 12702113, 1446666, 16716540, 9139899, 23748018, 26404593, 1748867, 16055232…
Caloramator	22055102, 20400665, 12361295, 27905538, 11479700, 19671710, 25874413, 23164680, 25459862, 25812810, 24130822, 21908677, 24785786, 17630300, 12148625, 29475869, 28703874, 22843719, 19126731, 19648349, 23024143, 28531859, 7981107, 10843058, 25997396, 25319238, 25594508, 26925404, 9226895, 27720546, 19209639
Thiocapsa	25572109, 10709984, 9211709, 9828415, 6803110, 10653745, 11128995, 7988896, 9515914, 15667258, 16119856, 17633417, 17922655, 24301602, 9683655, 2855979, 15938401, 16348862, 112359, 17974211, 30177915, 979675, 25844460, 2464579, 11539612, 16156799, 125844, 21349975, 11749154, 21590288, 15805508, 20447994, 29270850, 1024587, 15662, 8177169, 25079417, 16315987, 8125335, 1177779, 8917471, 9734052, 15…
Sediminibacillus	24407641, 25604343, 25062698, 29417358, 22447700, 18676487, 29062488, 19542144
Slackia	25747993, 20237913, 28327165, 15206913, 28698467, 26801575, 27242689, 26876563, 29852000, 29486354, 22179235, 20023061, 10758875, 14972375, 23524353, 15879263, 10319481, 11837293, 21868693, 27105613, 26746720, 28985044, 28979069, 27797862, 25088120, 30038854, 29271556, 11699590, 28636759, 20107092, 30239257, 11556514, 30060588, 28765474, 28713336, 26300782, 27227796, 23542626, 24761887, 15327650,…
Anaeroarcus	10555370
Soehngenia	24268443, 28442730, 27221291, 14657106
Celeribacter	28840796, 26528270, 20976457, 26303941, 26867899, 24425746, 26341214, 21828017, 22787270, 25582347, 29388535, 26297231, 25256706, 26689483, 19717584
Spirillospora	7968663, 28892310, 25536334, 11321082, 30078068, 20042751, 8559083, 9072529, 10885497
Rhodocista	20495036, 11403403, 8574095, 12892135, 15779902, 19763957, 15488284, 14967022, 29188224, 24771126, 21948090
Actinobacillus	29916344, 19751522, 8981344, 11480814, 17197218, 26708482, 18425617, 28478567, 17094790, 18378638, 1408359, 22299125, 10219170, 10386370, 9350211, 21942137, 17320315, 12666957, 29615241, 12538847, 12644226, 11577953, 11577952, 8423004, 26567540, 1328589, 27394995, 1774260, 25796134, 16434747, 20214441, 12361259, 9663117, 21418171, 19937216, 28540516, 26412518, 2517636, 2459168, 28245826, 16118675…
Yaniella	20461464, 22228667, 18218962, 20382793
Haliangium	20807581, 27573476, 24631000, 21521637, 21619698, 15933036, 29146264, 29038457, 30206668, 23934498, 28174557, 12469307, 25181571, 27852238, 30413766, 24263158, 29997353, 21037205
Chromohalobacter	26755502, 29843608, 18061440, 27566710, 19004337, 15162397, 15717227, 10802166, 22227860, 12807182, 21962126, 9924816, 24305113, 21846360, 10441349, 10972834, 28986542, 17609986, 10741837, 22884687, 26780375, 25145794, 28130305, 23240052, 25838614, 26846537, 16517136, 9657679, 26363015, 25451462, 9338007, 11494105, 24123998, 21533580, 24204364, 25481275, 12018281, 12018285, 27400988, 28762642, 17…
Heterosigma	9687434, 16290600, 24370882, 28073558, 19048341, 26634608, 28984558, 26070682, 28962983, 28118888, 22878186, 9362113, 28777959, 19229486, 10049839
Pibocella	15653873, 24474389
Chryseomicrobium	27373687, 20833890, 29749923, 24827708, 28901904, 22934997, 26912197, 23264507
Pedobacter	23808670, 28771123, 19057843, 25925590, 28206912, 29927365, 25907974, 24383417, 28109203, 30242595, 30123206, 24573158, 17082391, 25238762, 24390842, 23894287, 27898681, 18379841, 20714719, 11548199, 9542086, 26175720, 19267150, 17766877, 21228890, 29326684, 20208447, 16902016, 22798651, 20678822, 28260061, 26296663, 29957505, 24210487, 15333943, 20023057, 18599709, 23007101, 29231155, 18756460, …
Quadrisphaera	30385842, 21112988, 16166665
Chlorobium	23963952, 10989892, 9595663, 16346409, 15246355, 16228441, 9268671, 7774710, 7851392, 12402088, 14610639, 15792807, 24312414, 7578141, 16172933, 24609571, 11023914, 16294331, 23919831, 8952947, 7730296, 24271311, 20077007, 21527638, 7574615, 18534186, 19103151, 25844460, 18197717, 29095157, 26467441, 8824146, 1160624, 8994616, 7578138, 6774213, 19279009, 19367895, 10393254, 14507718, 20971155, 89…
Marivita	22139454, 27199906, 23728583, 25792367, 19528201, 22467154, 26373783, 21602362, 25500750, 27033205, 28742878, 24899654, 26273594
Mangrovibacter	19648330, 25096325, 24271213, 25863668, 23632228, 28086074, 25952742, 25414507, 27508122, 25908712
Telmatobacter	21551329, 21856984, 26546425
Arsenophonus	29506121, 23905733, 30391314, 26176631, 26901622, 29569154, 28793927, 9336921, 26746715, 22698088, 25106622, 29951039, 30148833, 22815743, 27788413, 26313963, 16289111, 24463012, 27702765, 27997761, 30066470, 25914139, 27129319, 21938025, 23955860, 30319574, 29877631, 19791603, 22251681, 24444593, 26410254, 29876054, 30619179, 26090305, 29393559, 27721807, 17645822, 23182269, 23930974, 22383972, …
Amorphomonas	25196726
Nitratiruptor	27231344, 23972005, 17615243, 26610891, 18159241, 23512119
Granulibacter	22782953, 28320834, 19809199, 18199517, 26008638, 23956436, 26358298, 23002052, 25485864, 28650935, 18177965, 20735916, 22752310, 26283340, 17082400, 23282241, 25288370, 22184421, 18558432, 17827295
Hydrogenothermus	27443666, 15747232, 14742456, 24862554, 11594618
Constrictibacter	20851919
Cardiobacterium	2272002, 11419916, 23966506, 6261359, 17318544, 21788710, 15346953, 30340526, 25242585, 29685174, 26953488, 3453152, 9179137, 27303769, 29566704, 22719808, 22718724, 7834485, 28146196, 15071009, 15282672, 23592930, 22891010, 12037085, 3113386, 21227988, 21163827, 24681996, 17043120, 11755854, 23576538, 9120328, 19797468, 18213436, 20598374, 27707668, 17173232, 3049663, 2501351, 21674312, 15330728…
Escherichia	23924575, 9837987, 28242707, 2653964, 2653965, 2653966, 2653967, 2653963, 2653968, 9409828, 19238751, 1902205, 12135832, 9409821, 21722254, 8146659, 10434023, 15025471, 24489107, 9920869, 22062162, 28492513, 16460030, 16460038, 12354108, 28578053, 7994120, 12354106, 16000421, 19712746, 1473365, 8020097, 11710567, 22806773, 7917847, 22806779, 19610337, 19610334, 19610333, 19610330, 30594616, 19610…
Microlunatus	24663116, 28496434, 14657135, 22806041, 19060049, 9103610, 27306875, 23653120, 10319465, 10739477, 23284808, 26585772, 22355719, 7857797, 20525813, 12949120, 19946055, 18676472, 10028260, 26407167, 19661522, 22923697, 17392192, 27447938, 17392196, 15660231, 20383659, 18974950, 22899015, 24428681, 22752922, 16478514, 10826805
Desulfurispora	29103647, 29549101, 17473265
Halocella	27525040, 27300323, 22185719, 21789494, 11156000, 15480866
Kocuria	16943094, 29549101, 23939903, 11131893, 28914802, 18523169, 19937215, 24759706, 19948807, 23452965, 30548758, 30623303, 28128639, 27611781, 25556188, 15574939, 22074685, 28756196, 26864429, 28353459, 12656171, 20567813, 20218989, 26971972, 16538400, 22809716, 16328508, 17189434, 24748851, 29778470, 28477002, 30556804, 26778122, 28185730, 26215267, 15222547, 23665707, 29550118, 25270154, 27125478,…
Oceanisphaera	21914558, 15830805, 22640410, 16585712, 24425742, 21257693, 25991663, 21675219, 21856983, 16738093, 29722644, 22003041, 28629507, 15388743, 30422104, 14657118, 29111703
Enhydrobacter	29284535, 30013983, 27094337, 24886293, 26500615, 29761724, 25084655, 29995962, 30382516, 28109256, 29881345, 18175691, 22081580, 26758935, 30356776, 23710880, 30415264, 22836761, 27241188, 29653723
Blastocatella	26233329, 28637164, 23266188, 27317052, 29751298, 24573163, 27709287, 30206668, 28122054
Orbus	22941300, 23041637, 20023064
Desulfovirga	29160027, 10758870
Aureibacter	24794520, 22904228, 21037036
Telmatospirillum	27015005, 16876366, 25028422, 26771931, 29371357
Aureicoccus	23002047
Pseudophaeobacter	25157246
Geothrix	29103647, 28373869, 18456853, 16085869, 10555343, 30616051, 16957256, 18409612, 11976100, 29128951, 11976120, 21998695, 29154092, 15546038, 11207721, 18984699, 18450699, 25525320, 25342310, 15318776, 29698839, 25509409, 23041137, 17874092, 15518832, 29116331, 15812057, 10388703, 9252585, 25618521, 25841009, 30051768, 29265883, 10833228, 20524654, 28570887, 22843516, 17874778
Peptococcus	2139737, 18843904, 18781901, 8928578, 7176070, 1590689, 12339972, 28245817, 2179182, 8079632, 3178214, 3477998, 30473976, 7803404, 7963600, 22876624, 4079009, 3378957, 6259592, 6223149, 3463787, 6228677, 3290185, 30617949, 6655870, 475219, 27334000, 8086408, 7981209, 26135201, 28874357, 30210480, 6299027, 19491778, 16243175, 2786518, 28260061, 8132582, 11399860, 26101591, 2920839, 8648152, 147563…
Riesia	29069349, 23308034, 21938025, 29194776, 24188239
Gaiella	30369115, 27524985, 21899973, 24859864, 30190715, 26579095, 30340631, 28174557
Terrimicrobium	30579213, 24535138
Listeria	24829562, 11131896, 12430692, 11131894, 12430690, 12430697, 12430696, 12430695, 12430694, 8825279, 15314542, 16779628, 16779629, 1902204, 27178365, 25835810, 1900536, 22063215, 10640607, 12430693, 28578053, 25297874, 6485632, 9500808, 28805153, 16835223, 18326199, 8203836, 23562785, 12644221, 22995042, 7961215, 3128245, 24468556, 21816027, 1473369, 9134726, 12441069, 19610337, 19610333, 2139436, …
Amorphus	25013230, 23687061, 20116192, 22021575, 19749037, 19060044
Methyloligella	25757336, 23351489
Caldilinea	27531514, 24175727, 26298014, 22170428, 20584812, 14657113, 16738111, 22771681, 27925498, 28120869, 25311187
Flexivirga	22154305, 27902309, 24891744, 22798654, 21811262, 27264701
Ruania	17392211, 19854874
Paraeggerthella	29537365, 23869769, 25533445, 19502325, 22495556
Lutibacter	23291885, 17684236, 24842302, 19654353, 16585692, 18768617, 21460139, 24096358, 27902283, 18640120, 25481292, 21091530, 25969474, 18599714, 25389150, 24493461, 27118569, 28078050, 27651237, 22659501, 19376924, 26379634, 26275791, 11722910
Frondihabitans	24132916, 21296927, 25001073, 29717852, 27034023, 22140170, 19734279, 24671087, 25007437, 19196793, 24158943
Lucibacterium	530133, 18301997, 16345575, 17548107
Kriegella	19329611, 20081010, 18984704
Caminicella	12361265, 17576518, 19533408, 22798649
Asaccharobacter	19542111, 25747993, 19502755, 28713336, 29583112, 18450720, 26312950, 29180991, 23291890
Azorhizobium	27849579, 1987127, 12635715, 2695597, 8858582, 8631658, 22752172, 8169204, 26696397, 15699329, 9202168, 19493641, 1444265, 7894055, 10788398, 16166687, 8412659, 8593950, 16442259, 8282187, 10821846, 8278541, 8240952, 22456102, 17518353, 10647213, 26808352, 17193704, 29516754, 9691490, 21665197, 21576856, 1991718, 9304861, 27891144, 12399038, 19542345, 8369342, 9358065, 16520035, 9748438, 8825090,…
Mogibacterium	11699590, 15206913, 26723572, 28839519, 11526164, 22761885, 11556514, 26198391, 27495902, 27672054, 30259511, 28971100, 21883710, 16476021, 29662480, 26521147, 10758875, 16388037, 29440355, 15327650, 11837293, 19722792, 19141730, 20558310, 27170047, 30154759, 22548063, 27031373, 29576948, 24759879, 25814980, 25784904, 29705417, 23365674, 15491463, 28358811
Aureispira	25263707, 25468060, 17766852, 26306656, 26702614, 17159001
Proteiniborus	22307504, 18175674, 27865665, 26496214, 26779817, 25965254
Carboxydocella	28428313, 21642487, 30123201, 25512632, 26388850, 12508854, 18069318, 20380433, 16585697
Tomitella	30038421, 25843055, 23100022, 24737794, 20081023
Chitinimonas	24408519, 27522038, 21705448, 15053320, 30158390, 24907265, 16902004, 28984551, 28434214, 30532742
Prauserella	13130045, 25832628, 30481710, 25190333, 25820602, 20400669, 26410726, 19651719, 28857021, 25158847, 19207566, 11872725, 10319471, 25013227, 19628605, 19666793, 26070693, 25713039
Labedella	25331338, 24132916, 17978208, 23203625, 28283945, 26507390, 23728372, 24535740, 23274994, 28361265
Psychromonas	15388743, 24022396, 16627645, 12361254, 25044250, 19459006, 22697392, 28109208, 17551059, 26506920, 17205052, 30051650, 26696962, 20169403, 29657971, 28447265, 23949008, 25010385, 12710622, 12710624, 23530773, 19502298, 12361246, 18770509, 19648341, 30366990, 23429177, 18460197, 25372693, 22408393, 24725436, 29749565, 18842836, 18599721, 23203272
Rothia	8891937, 16597990, 29562351, 26607938, 25809116, 3116352, 23467598, 29979786, 11816977, 28766745, 9360260, 17133072, 15574939, 24657864, 27391033, 24265267, 29259328, 15113315, 29577668, 28649403, 11928857, 28476771, 8268361, 8051247, 25664502, 25518856, 23049765, 29615776, 16364602, 15693824, 27115049, 27008920, 12667255, 11825622, 19232767, 27193835, 9198973, 27253486, 27428540, 28326152, 14649…
Denitrobacterium	10758869, 18450720, 15769179
Halioglobus	21986723, 29458490
Candidimonas	20952543, 27902326, 28632113, 24585374, 26122887, 22039000
Paraliobacillus	27264911, 22447700, 25062698, 19126718, 16242015, 12501437, 22297696, 16280507
Schumannella	19029766, 28857028, 24535740, 28361265
Planktomarina	29705129, 29705124, 28752525, 23793856, 29705130, 25083934
Leclercia	23667611, 11283116, 25242947, 14608420, 26052314, 26324975, 24948927, 27090787, 17880606, 28467185, 21385207, 28245252, 26845485, 22217232, 15110299, 29227495, 9044705, 21033566, 18493013, 22760051, 23986093, 30488747, 15368852, 23632228, 28605980, 8742354, 28374344, 28264839, 21793901, 26437172, 15128584, 11149108, 26633497, 28185730, 21852287, 29063630, 29317709, 29437920, 26299539, 12682173, 2…
Ilumatobacter	26242906, 30369115, 24501628, 24519808, 23524358
Peptoniphilus	25653852, 17714522, 20156101, 16982780, 28522362, 25056296, 25094054, 19643871, 20211106, 23437088, 29374769, 18833331, 12855723, 27408739, 18579722, 28538949, 27742997, 30459745, 28854667, 24577953, 28286023, 30141127, 21428987, 22936250, 16870792, 26644969, 23972717, 23227767, 21949860, 27529968, 18325110, 11491354, 17446094, 29636352, 28242337, 26080369, 17428937, 25215467, 25910855, 29643283,…
Ponticoccus	18974950, 26977734, 23087164, 29488862, 25634948, 22234511, 28281272, 18523174, 28984559, 25908713
Desulfuromonas	24169815, 10742213, 24117886, 20041951, 21182287, 11872503, 19603638, 25794875, 11976101, 19712337, 29149665, 15388715, 19657371, 30334090, 30153549, 24705450, 19329606, 25736408, 28942276, 25147549, 10473405, 30335986, 27429069, 23423867, 11234966, 21322485, 30177916, 12356333, 29114243, 8588742, 18155126, 21527638, 21298162, 16627667, 19245029, 9658015, 10386369, 22976340, 28662640, 23143172, 1…
Sinobacterium	23087165, 22707529, 26267335
Aidingimonas	27980578, 28653740, 19643876, 22160899
Ferrimonas	23435251, 20665017, 21421302, 25096326, 28280871, 17082404, 15388743, 24022396, 17625182, 23838445, 23176465, 18958515, 16166677, 21887635, 22685103
Segetibacter	30347345, 25359267, 17684266, 29124413, 26556818, 20382796, 19946049, 24925599
Salinihabitans	19622639
Acidaminococcus	22935193, 26941724, 19654317, 29852249, 27114038, 30573380, 1385264, 1590689, 12853465, 10491198, 10425757, 22123762, 10409616, 7607244, 12610725, 11036038, 11980491, 28581492, 10952584, 25903584, 19956274, 28371222, 28018604, 12576580, 29982500, 8382157, 15634349, 8074529, 27992409, 24451334, 11248185, 30628011, 14653822, 9083111, 8980127, 15374661, 10027965, 8365476, 8648152, 29122007, 28636759…
Poseidonocella	21800148, 26373783
Alteromonas	16551562, 11984631, 3045092, 18344335, 18540968, 8535517, 3620200, 8294010, 27450336, 8393735, 12807181, 8572714, 16345503, 18215278, 16347937, 24875126, 12876655, 29727965, 29388542, 7322860, 23861754, 23949664, 10826813, 18663917, 25847866, 10464221, 7925367, 2962972, 23291832, 26745366, 26310303, 28424938, 8294241, 7574618, 12126475, 27337296, 16347969, 26296901, 26774375, 747448, 23269455, 85…
Ezakiella	25481562, 29188320, 30463989
Photobacterium	14678163, 16629036, 28632300, 12402087, 21061601, 15143042, 28659560, 28848719, 15584408, 12146958, 27033917, 18479938, 12069315, 15294842, 11101601, 16292826, 17576517, 2105741, 14707592, 29920446, 23589378, 11234928, 7642114, 8055941, 7880825, 8864851, 8679599, 25899000, 28126438, 24244553, 8521786, 26476897, 8472956, 21421302, 12627631, 8144477, 10512990, 18076001, 25765542, 2742584, 30546856,…
Phyllobacterium	24292378, 26208544, 11719954, 12361292, 10391877, 9531630, 23274977, 10390870, 28459886, 25917130, 30581863, 16348158, 28083663, 16348342, 20228207, 22608521, 16598639, 23822616, 16585703, 11027350, 22806039, 27055295, 11760945, 29620492, 20822874, 21576850, 24271211, 29458536, 30123206, 22782637, 20965680, 9573163, 21424516, 24985194, 28322954, 25566955, 16166699, 22193549, 23045501, 16014469, 2…
Plesiomonas	1577514, 3682102, 14678165, 11485080, 17693512, 25599746, 18387142, 12147069, 6837193, 11866812, 1723759, 7590540, 1622220, 12430759, 1460657, 11806175, 18840632, 14690722, 21253918, 16779628, 6990453, 21253913, 1381325, 27267601, 1961431, 2139620, 1777858, 21584782, 10660257, 8708332, 7376760, 3230143, 2607994, 998034, 21675442, 19338978, 1884994, 11740330, 7415669, 27555764, 19735329, 25763032,…
Zhizhongheella	24515725
Canibacter	24510975
Thermanaerovibrio	10425752, 29642940, 15747232, 11479700, 22500246, 23219890, 10843074, 22711299
Alterococcus	17329779, 9783423
Ammoniphilus	23041042, 29527451, 9542085, 27151144, 27569192
Agarivorans	23221532, 29020510, 19484308, 16585710, 24395600, 11760944, 21257691, 29157905, 25773168, 25186952, 28631597, 25418481, 26313925, 20363930, 19054239, 27189058, 26689482, 19605706, 25837818, 29682702, 19349750, 28817933, 18189120, 15307821, 25837832, 26036673, 25740931, 27337296, 25676340, 19002649, 19567569, 23966020, 17028783, 15143010, 22805951, 26257375, 22965101, 24642364
Pelagicola	21890723, 23736906, 25205799, 24526265, 18768612, 25048211, 24573327, 27506824, 23828179
Cerasicoccus	20647678, 27959775, 17766873
Novispirillum	18048733
Thorsellia	27624755, 25189316, 16449435, 28492989, 25385997, 18180748
Chitinibacter	18048738, 19620355, 16280491, 21541052, 23575986, 15280319, 17329799, 19749034, 23274996, 27468990
Xylanimicrobium	15280318, 30108369
Oligella	21144565, 27031899, 28238573, 20561928, 24739856, 24916881, 8494736, 23880127, 8708376, 16310382, 2359906, 26552126, 18254497, 15653883, 12709319, 20093025, 25582702, 9001179, 23427370, 10629809, 8240951, 2730785, 15980372, 2380349, 10651048, 3356788, 27799062
Rosenbergiella	30083146, 23832968, 24794950, 29878113, 27030361
Cytophaga	30103443, 9595663, 16957125, 16204504, 9802019, 17898857, 15692860, 9435061, 17092543, 25661809, 18255283, 24425811, 12713460, 12839793, 15752217, 11916688, 22207294, 26066317, 15143045, 28686895, 24675859, 17974207, 11157226, 15765877, 19662514, 29611138, 12867457, 14714103, 22073003, 7764040, 25713046, 9293010, 16345539, 8673854, 27902191, 15747230, 12130657, 16517136, 16345368, 29719788, 31715…
Fusicatenibacter	29293629, 29320965, 23625266, 27824645, 29353409
Palleronia	16280521, 25524421, 16585706, 29504929
Cobetia	27379066, 28484435, 20629890, 29216488, 28499263, 25199257, 22009571, 27648685, 27577896, 19654339, 21390912, 30518818, 23279885, 24518985, 25260971, 26506920, 24192819, 25397876, 24265835, 17453727, 30386734, 22130193, 26734000, 20567813, 22829793, 16166705, 12353874, 21916438, 18983915, 23499536, 28376307, 18759475, 18729335, 15067498, 22160899, 22427450, 25839829, 26495904, 19656941, 25944083,…
Spongiibacter	25301541, 19767361, 27432363, 30570482, 20851909, 30113301, 19605732, 25122615, 21257692, 29955925, 21724954
Odoribacter	30183458, 26090486, 27794467, 30532742, 29465126, 29492783, 29943551, 24297313, 30256506, 29665619, 25368114, 19542124, 29094115, 30582442, 27377854, 25819443, 28475191, 30136337, 27336782, 30250234, 28611761, 22232251, 30619178, 30219675, 29288512, 27164502, 29686658, 28821814, 30369910, 19667375, 29906725, 30353027, 28884754, 29045670, 27287844, 28281639, 29760909, 21527349, 29194468, 27053630,…
Meganema	28871435, 18192426, 28507540, 29677650, 25533039, 28933323, 17005981, 28713340, 27147532, 16898144
Neisseria	24740076, 7034653, 25214154, 20376486, 11005572, 28646898, 9597245, 28632300, 28876312, 29065137, 10097674, 27917346, 6784386, 1795336, 21992988, 9609572, 10829105, 11227345, 19875829, 12031482, 9218786, 6098709, 6429985, 16554697, 6429980, 6429982, 22089602, 16944253, 26984070, 20920108, 26795226, 15951436, 10640604, 16677307, 1487256, 2249720, 10537219, 25541709, 23121397, 8855317, 28566614, 83…
Aestuariibacter	15653881, 20528939, 19651716, 29462302, 30521589, 21257691, 17012580, 23315410, 27959781, 29386425, 19567569, 26537772, 29388542, 30034985, 15023977, 25707905
Beutenbergia	12054252, 26002897, 20173007, 28848538, 19628613, 10555355, 29593680, 20679093, 25168610
Gemella	16597990, 22817758, 28335795, 29458340, 8544209, 8240963, 25263145, 25890302, 10412852, 24657864, 29038128, 9333042, 23144704, 30089174, 26328652, 11737506, 19122942, 29031240, 24041384, 11148009, 19680060, 23207858, 9574693, 24727539, 21864643, 25633431, 17152793, 29984544, 24574297, 20686088, 17309593, 12630329, 30340466, 28584706, 21795513, 27833819, 20920195, 17148095, 8641308, 18280675, 2465…
Litorimonas	23525880, 22427444, 20656814, 23852154, 23934249, 29458471, 23694711
Pseudohaliea	23705861
Pseudahrensia	22021581, 23064857
Allochromatium	25572109, 20577808, 12631279, 14747735, 17236158, 9828415, 15649399, 27863495, 19557308, 10434064, 30267917, 30081558, 22779704, 19329600, 16741604, 16119856, 15243788, 17911316, 25150556, 16596388, 25244028, 26025943, 17600048, 27694441, 11479699, 20726534, 28320886, 15316720, 25844460, 25225969, 16245138, 25286955, 25374486, 18984710, 15642360, 26551237, 24073218, 26555469, 28042698, 16907720, …
Desertibacter	25106921, 20543156
Jonesia	17371322, 14503736, 2458322, 26122886, 1899679, 25168610, 7559954, 8957195, 7547283, 16168511, 2510917, 15545455
Dissulfuribacter	23024145, 28194142
Shimazuella	17978236, 25977282, 19244421
Coenonia	17158983, 22199208, 10319512
Planktotalea	21890723, 28840817, 25205799, 25048211, 24573327, 23711338
Mycobacterium	11133942, 22078969, 26065459, 24981709, 18045221, 21775002, 25954484, 30420480, 21127129, 23303806, 25754899, 18519560, 12182389, 29065139, 21191047, 21062483, 18310983, 8513048, 11438742, 18493948, 28235552, 1492518, 11469256, 120121, 28844400, 1698376, 22396020, 10051449, 29335553, 17521596, 17543399, 8589127, 12851411, 20146988, 26823273, 16000422, 9176115, 1690616, 28610921, 17379733, 1737973…
Thermanaeromonas	17220449, 15747232, 26541283, 12361273, 16672530, 29259586
Biostraticola	18324435
Plantago	23504190, 21476345, 14621148, 24105943, 29149661, 16328627, 24504457, 11345462, 22032611, 17802864, 25796891, 24693254, 23900950, 30116224, 22561863, 23840398, 28283818, 24961682, 27260154, 11872463, 23986751, 21203776, 14993321, 19937222, 22070553, 15280306, 11057680, 17309613, 26877053, 16784542, 21196023, 26561329, 30316886, 28608573, 19619863, 29913366, 27838317, 28434669, 22456910, 19259537,…
Fodinibacter	26297674, 19605729
Deferribacter	18080121, 15879255, 17576518, 19502344, 23625257, 27397563, 23827752, 18811651, 17435005, 16168509, 26610891, 28258137, 25938436, 27092122, 24594738, 23955655, 19719579, 28119579, 18599715, 26184884, 12709498, 12148649, 16388037, 21899737, 30471564, 22245906, 17921273, 12576581, 20189949, 29065706, 22990489, 15914596, 25962149, 29271686, 19635824, 12807210, 9103640, 16081935, 27799307, 13130062, …
Thermosulfurimonas	27379079, 28194142
Octadecabacter	10028255, 29643283, 29504921, 19648332, 16014488, 21187147, 27264318, 15653851, 28641923, 27033205, 12037610, 26508418, 29471328, 23793856, 28708127, 24174219, 10547690, 25816810, 23671678, 27469218, 19244427, 14602620, 15280301, 26358607
Desulfatibacillum	14742462, 15344818, 28848536, 29303410, 21651686, 17965214, 25641701, 15388722, 24237341, 16000749, 29807296
Simplicispira	29304460, 27843089, 29458495, 29707578, 30212684, 17220436, 29939126, 18218955, 28534126, 30218931, 21131505, 30190715, 24585373, 28412534, 26400548, 25763990
Herbaspirillum	2629550, 10846219, 22342081, 21243317, 21558698, 29528550, 25355763, 27878922, 19884783, 9924818, 12620839, 19664734, 24682480, 19376923, 25216687, 28744264, 23209242, 23209241, 28362815, 23749276, 26480660, 27154571, 17630129, 15545462, 16127558, 12236596, 28099582, 23757237, 15058193, 24563376, 17473889, 23331092, 9633641, 28197647, 17223357, 17911298, 2626596, 24046075, 21128071, 30240592, 269…
Gemmata	17205808, 27379046, 25024214, 10319492, 11772655, 28066382, 23766281, 27158864, 27902209, 16109948, 23594317, 28393831, 21511768, 29292201, 25780503, 11491082, 28420137, 15693614, 3137349, 19196778, 19207562, 22529844, 30190504, 29222603, 22610438, 15667994, 17021241, 29374042, 23615198
Maritimimonas	24842302, 19628599
Marinifilum	23337028, 19620374, 30230441, 30051650, 27498985, 23981583, 25096325
Dolichospermum	29593677, 27032594, 28235579, 29510518, 29563649, 29680888, 26042598, 27696654, 28970224, 30448287, 28869578, 28349870, 29413386, 26729139, 28797629, 29188598, 21873481, 27862451, 29272288, 25295866
Vitis	30326838, 10930076, 27508296, 25502691, 17906938, 23903949, 14757251, 30176328, 8628253, 16332815, 8979363, 16475011, 9574502, 18799660, 23578959, 29468460, 25728421, 14660381, 26805617, 15518035, 27445999, 23905547, 20022753, 25426629, 20870004, 23791943, 25515812, 11157228, 25180092, 21505863, 27344161, 28702033, 24093598, 8469721, 20136581, 29556824, 11698374, 1655716, 25892412, 27231874, 7887…
Thauera	26810146, 29396528, 14747735, 19528200, 30113299, 11698363, 22613891, 30022262, 26712552, 17391331, 28776118, 23321665, 11207760, 26364226, 19838679, 14987773, 25269449, 27098258, 27208132, 8575453, 12445643, 23656325, 23568449, 26979141, 30267917, 15865350, 27045457, 10629170, 10919805, 29633344, 19748265, 28185734, 22634698, 30032055, 30528031, 28950119, 28683691, 29281810, 21455932, 28384499, …
Beggiatoa	26896131, 23924780, 25373866, 10525735, 21030591, 28283802, 17991026, 23436458, 9106181, 18756109, 16788728, 16820468, 26359117, 12755720, 24241337, 21909788, 16346268, 10188277, 21535364, 17661287, 23100634, 14509709, 23601235, 17369343, 26733950, 19175677, 25154810, 24981676, 22878736, 9872789, 28336405, 25046330, 22291687
Phenylobacterium	27267215, 26602791, 25028422, 24794099, 26762935, 28676797, 18700039, 26385546, 18676485, 28994596, 28586652, 30206668, 21308598, 25662244, 7952230, 2658038, 25351878, 11541974, 29116033, 19484283, 28984224, 21669924, 18842845, 24117771, 27695967, 28382378, 26635733, 25819957, 29536278, 21576850, 20952650, 29124424, 2775496, 20394459, 29028494, 28528399, 30269849, 27538875, 20683720, 27117296, 15…
Ornithinicoccus	16598639, 17604934, 10555353, 11211277, 26868220, 15023982
Skermanella	29717860, 21784960, 26122888, 20543156, 30206668, 29565999, 22808223, 11403403, 25197493, 19502348, 27406793, 30099012, 28382378, 21948090, 28501914
Caldisericum	21126578, 19628600
Turneriella	27832517, 16014471, 25388130, 26398816
Pseudochrobactrum	23727810, 18175704, 18842874, 30340290, 27492201, 16902015, 18222618, 30144991, 17392201, 19684318, 25837630, 26363885, 20704182, 23644665, 29550558, 23669787, 19622660
Ichthyenterobacterium	25604342
Ignavigranum	10028250, 10834950
Mitsuokella	22935193, 11501482, 25839332, 24894538, 9639927, 7547307, 7478766, 7478767, 22503601, 23274978, 28848052, 30086169, 21822435, 23845046, 30541945, 21375703, 20300787, 28197578, 27956653, 2219956, 15953698, 10443953, 30519287, 28979069, 29497869, 26284047, 1331019, 15227796, 1398963, 25172217, 24500476, 12163667, 29933394, 10779878, 11375193, 15212796, 9310640, 25213025, 22612405, 21794022, 1290422…
Glaciimonas	20935085, 24832653, 24478210, 26597157, 23178726
Gallicola	27836515, 11491354, 25056296
Atopobium	28860468, 27112831, 16225680, 21720179, 18216213, 22126419, 21775552, 23903808, 29505773, 28007924, 17913456, 21287345, 17215167, 24657864, 29038128, 21913653, 29259328, 19282975, 29068319, 17510259, 29341956, 19548924, 26965870, 28594946, 22535982, 28260061, 24294767, 30291902, 30291903, 22082330, 15102329, 24943724, 26864580, 28877044, 23153093, 18397461, 28580872, 21272848, 22783557, 30217761,…
Pragia	22591556, 3673338, 16332902, 20598673, 18324435, 30207143, 1512457
Sciscionella	23518649, 20400669, 19196758, 25554669
Persicitalea	17473250
Millisia	27102141, 16585686, 19643882
Propionibacterium	21612945, 3276590, 18984363, 22832554, 22648324, 7873817, 18945506, 21722256, 27433177, 22253013, 17222819, 9775360, 16307644, 10204577, 1698375, 6771559, 17291738, 1384469, 30088371, 29782471, 29447075, 3499503, 20657472, 28804689, 7699035, 23438051, 30632097, 29786766, 29548797, 30499334, 23327648, 26039084, 2139436, 12763449, 25068235, 11476692, 21464214, 9708284, 7841199, 24962489, 16898393, …
Crenothrix	27925498, 28748273, 25509412, 17416684, 22519973, 28772060, 16452171, 28787765
Actinospica	27366206, 28813686, 27902294, 19247797, 16514148, 23088751, 16902002, 28198807, 26026797
Litoribrevibacter	29235976
Saccharicrinis	24436065, 24695056, 26297337, 25736980
Thalassobacter	20601488, 15653862, 20976457, 22697392, 20173002, 25744993, 21984668, 19244427, 16166695, 19514908
Rufibacter	26510965, 25713046, 27460580, 27488543, 23934250, 25713038, 29549616, 27612451, 25590873, 26598420, 22205375
Propioniciclava	20971831, 28901898
Uliginosibacterium	23504190, 28694803, 28752297, 29458494, 28940084, 27624617, 29398550, 21111814, 26643899
Eremococcus	10555316
Uruburuella	15774637, 25634951, 23575986, 22704198
Thiohalorhabdus	19060078
Coprobacillus	27065994, 29686799, 23664184, 28444190, 21562980, 17113326, 30101990, 29707542, 30186272, 30186263, 30428630, 29497869, 30060077, 28636759, 29914546, 20331587, 29559675, 11594596, 10711596, 28301489
Chryseolinea	22544793, 30222097
Deinococcus	19933368, 26172070, 17056222, 28577993, 23239186, 9712554, 21326351, 23812810, 15020457, 25940486, 16849809, 29080938, 15177687, 16159660, 23996915, 20855725, 24271162, 18726625, 18923546, 24002979, 17998293, 20360003, 1886991, 26365346, 28450259, 15616575, 19159332, 26733581, 17002278, 22843847, 17085080, 17175167, 22976177, 20838443, 16223719, 27902195, 29118742, 29653723, 27667170, 26456402, 1…
Alloiococcus	29458340, 29404836, 19024598, 28481057, 1371065, 11837388, 23812253, 25861433, 8815077, 22901463, 27130295, 16014503, 17710482, 22741759, 19185927, 10834950, 22737288, 26039250, 21144565, 28824879, 18418283, 10618075, 27812691, 12862402, 21892897, 28088924, 12363421, 19670592, 23033913, 16310863, 11801996, 12807205, 19895585, 15708312, 25775744, 10530580, 10473440, 28357413, 7512093, 9350746, 273…
Labrenzia	24408521, 28696720, 29693544, 25236924, 29887392, 25265882, 26875822, 29312256, 28475028, 27618795, 20618859, 29069352, 24995373, 24236081, 25086475, 21908634, 22872580, 24877645, 21600718, 17473266, 28314230, 30297608, 25398855, 24831290, 24961682, 30065702, 25997808, 26260905
Thermaerobacter	25529553, 15747232, 19940377, 11327112, 10319484, 12054240, 26655764, 29305505, 11889488, 16825625
Xenophilus	11594616, 29698433, 12147495, 19651735, 15388733, 26296923, 15746343, 26657581, 24314107, 24985194, 25912529, 24585373, 29458848
Zoogloea	24072160, 28507540, 22170428, 25898905, 22713992, 30113299, 30022262, 16346070, 7867955, 24857960, 27100531, 8240962, 19244434, 16449455, 28581923, 24881389, 27098258, 18439992, 16950564, 23398624, 28864929, 1519918, 25549902, 29959416, 20453315, 12197947, 15900970, 28802744, 1892388, 27871756, 25867475, 9336937, 29473278, 9688773, 18050916, 23972399, 16345901, 25342113, 3523170, 25569032, 165140…
Amaricoccus	11858148, 26849198, 12753855, 25265882, 11876367, 12366750, 25239570, 23041633, 18193421, 9226904, 11473594
Xiangella	27707427, 23104362
Tolypothrix	28754701, 24274560, 11371594, 16689802, 8071125, 29913577, 12204368, 18726623, 24159688, 14617160, 12744078, 24165141, 21317280, 22445652, 16233804, 18759118, 23100670, 15133099, 17466025, 24385352, 19604608, 24742428, 28692021, 9599278, 22224502, 21239582, 21732035
Helcococcus	29337618, 29574306, 19666803, 10878081, 11807570, 20534802, 10555322, 28361041, 15388710, 9666030, 12054241, 24371247, 28841911, 25994161, 29867853, 25056296, 24172152, 21131144, 26194694, 8347503, 12734240, 30602082, 27494920, 22685131, 18716228
Puniceicoccus	17329779, 27959775
Moellerella	1663779, 30596703, 23290229, 19730786, 12573545, 8742354, 23664260, 9044705, 3382380, 20413619, 12737549
Ornithinibacter	26297674
Catenovulum	26506920, 28895510, 29414837, 23966020, 28323277, 21257691, 22990583, 26036673, 22965101, 28647525
Magnetococcus	24760293, 19579222, 25874532, 28320886, 22255868, 22581902, 24616719, 24684397, 11950997, 19220399, 23542377, 28389965, 23741404
Cetobacterium	30231937, 23262071, 26115752, 7576509, 28674769, 28871246, 28167213, 28833934, 30353678, 24529218, 29875764, 28321827, 28935597, 23461380, 30552838, 29134144, 21692817, 29059620, 30238219, 28748273, 27072196, 25843896, 12866843, 28848535, 29877059, 29311620, 28316574, 28852861, 30416165, 27615066, 30528703
Simonsiella	12148653, 23575986, 28839519, 2456653, 15864755, 30066407, 16423014, 21566369, 7803932, 14615218, 27102141, 30514786, 22236754, 25556553
Algimonas	26296764, 23934249, 22427444, 23852154
Pleomorphomonas	23223815, 27902265, 28534126, 28820127, 15879261, 16825646, 28475028, 28713340, 20528944, 25770962, 28987001
Symbiobacterium	17693561, 12569103, 1368766, 23023754, 26640050, 12436311, 11525967, 22484932, 25200839, 25013225, 24108189, 20165893, 18051362, 26875875, 7763716, 22869123, 29421037, 25945579, 28276888, 24150490, 9425630, 18388467, 11034494, 1339259, 26773954, 28341677, 17485837, 19123013, 18175900, 15383646, 11878563, 10427695, 22023733, 21966924, 16557001
Chromobacterium	26408889, 18387142, 6326399, 30297643, 23299903, 27777079, 2611732, 16631946, 6367299, 23777289, 23466297, 27323199, 25111599, 12182388, 29670144, 3372350, 3372351, 26594817, 22408391, 20571950, 3816371, 15909077, 26029178, 23584780, 18642255, 16982829, 30195643, 25566215, 28361404, 7851405, 26802061, 19717863, 29938366, 18215132, 7513682, 26025187, 24126126, 22837698, 2504766, 29650585, 23846742…
Xylella	10398832, 19043590, 27088393, 17978797, 21326357, 26415663, 15177687, 25811864, 16427072, 12402083, 19576280, 24994795, 16266765, 10931925, 18461383, 20370836, 12045828, 11479711, 27435463, 25892412, 16765843, 18288522, 24009716, 23597909, 17937663, 12095263, 23349991, 18037677, 23321075, 21864087, 15102328, 19075951, 16937656, 19473259, 20378647, 20625415, 27902416, 18974947, 11931159, 21236725,…
Marixanthomonas	17329768, 27188718
Kineococcus	18842871, 28984560, 22669199, 26929322, 26703438, 27664730, 29890585, 11702076, 25467197, 12054260, 20830573, 26973601, 30250135, 19605726, 19538504, 22268814, 17889384, 16738104, 27502175, 19406798, 19199647, 26232950, 26962896, 22467136, 25796604, 18570673, 26244019, 19057647, 21112988
Filobacillus	15653860, 16242015, 15653871, 11324591, 19643892, 16166684, 18676481, 15665465, 17625167
Gilvimarinus	21340651, 29551022, 26261984, 19643907, 27692037, 25392347, 25770436
Hydrogenoanaerobacterium	27432404, 27471110, 24014527, 27877168, 19196768, 26275147
Weeksella	27418359, 11127273, 28642971, 9593139, 2592292, 28852877, 25945852, 23035202, 3323230, 30073100, 7751393, 29552001, 10348773, 10348774, 3350982, 24453231, 19061048, 11491527, 9721639, 14715767, 18182755, 8240957, 2229364, 8726011, 26644969, 29271556, 26310805, 15142244, 11169132
Colwellia	26485443, 28726126, 23937111, 23224375, 28631597, 30631312, 17651136, 23289443, 25071745, 22572639, 24938370, 27666993, 23750155, 29388544, 20695892, 11055904, 26393930, 24903191, 28326069, 16738099, 12839815, 11491324, 19801395, 27902293, 16403863, 25601047, 10758902, 27033696, 15184127, 20383017, 16362517, 25525681, 24637760, 25707451, 18676483, 25645665, 17537732, 25036671, 22616650, 25201915,…
Vagococcus	11980269, 16142604, 18573557, 25632387, 10425788, 29858205, 19261520, 19897618, 24463156, 28304272, 22626965, 26862437, 23889777, 25312872, 20141950, 29306597, 18560938, 22265297, 29084705, 20616191, 24278315, 24371201, 9350732, 25485483, 11060051, 25306907, 18436596, 19781735, 7989264, 20543153, 28857031, 17392200, 22864109, 10843057, 30147191, 19166766, 29243150, 16449452, 30166182, 26003605, 9…
Anderseniella	27788413, 20116192, 17911317, 27992100
Roseicitreum	20889763, 23001431, 30457514, 26263629
Negativicoccus	19667386, 29852249, 30532686
Prevotella	9920133, 27337976, 26416813, 10543782, 17600072, 23548695, 8324134, 7560387, 21410228, 21722256, 27433177, 16630013, 28137765, 15269562, 12877258, 24797613, 9350211, 8107059, 25320181, 10529881, 10473922, 11429938, 12701770, 22169888, 11577954, 11577953, 11577952, 18400025, 17894423, 19814715, 11485266, 30060077, 8667406, 21738596, 25737115, 28584706, 20214441, 9663117, 26606331, 19937216, 233276…
Geobacillus	26172070, 28082221, 19997911, 26555161, 15033540, 25874413, 24242973, 28105534, 12889832, 15046574, 30072706, 28152017, 15859586, 24287927, 24993356, 18305896, 18816436, 28808061, 25329331, 15454316, 19426278, 23434707, 16861800, 19107605, 25573749, 18436321, 16845565, 19916085, 19700455, 26235411, 28444450, 24637762, 19666723, 26333661, 19744498, 22312296, 17576197, 28925972, 17951385, 14745170,…
Methyloceanibacter	29887392
Micropruina	28950141, 18974950, 16338112, 28496434, 22806041, 14657135, 25318421, 10826805, 17392196, 11876367
Snodgrassella	25923917, 30417114, 22558460, 30249635, 29233893, 28966892, 23041637, 26140264, 26513250, 25805518, 25852743, 30533872, 27730366, 30544592, 28139751, 25393530, 26503284
Geminicoccus	17643894, 30369115, 29325988, 30335828, 29549101
Robiginitomaculum	17978224, 23934249, 19643895, 20656814, 18984685
Desulfonauticus	13130052, 23793633, 25147549, 19050820, 29275129
Facklamia	29995962, 10028250, 10425787, 10878081, 21440945, 9226922, 10555324, 11491339, 28926595, 30217846, 29996759, 25245196, 27611998, 28171769, 20137820, 29969576, 30328681, 10319486, 24816815, 22757687, 27503830, 10898686, 9650988, 28333122, 28786059, 10834950, 10074542
Geovibrio	12148649, 23648760, 29448898, 22226620, 16085869, 17435005, 8661930, 18599715, 19719579, 10939668
Robinsoniella	22659832, 22155447, 25519299, 26612136, 27481335, 23298816, 27877168, 20631102, 29748675, 21048018, 27890692, 21869607, 27856584, 30527539, 28043924, 22950075, 30453603, 19126740, 23398547, 28581020, 29374525
Macrococcus	26678131, 20629890, 29337343, 15239693, 15812029, 25084655, 14529185, 25312872, 16106559, 27902286, 29932088, 25515772, 30025985, 24278315, 30342720, 11916708, 26454221, 27165539, 20086147, 27578753, 26048928, 29778470, 28272476, 25416479, 29799666, 26100387, 28086066, 27052863, 22577104, 28748533, 12745230, 13130064, 19232767, 22203098, 27578483, 30152907, 22202871, 20688411, 25637876, 30149132,…
Thiobaca	29758915, 11931182
Nibrella	23907222
Camelimonas	25301542, 25773337, 21724960, 27199265, 26382584, 26297575, 19933583
Thermovirga	28442730, 21261797, 23284822, 25086507, 30472568, 16825627
Dinoroseobacter	19788729, 24386315, 25595869, 29325123, 22847226, 24098096, 24524855, 23823498, 24648520, 16124260, 21908634, 26682857, 26914854, 25728650, 24402124, 28461447, 28473821, 25795023, 28927972, 26025903, 20021642, 24218333, 19741735, 17684242, 20043308, 27441104, 29075248, 16283687, 25498348, 29977398, 29867814, 21551335, 18065535, 15879238
Pyrinomonas	30281856, 26240343
Planomicrobium	28482285, 20833890, 30457389, 25946637, 19628589, 24196581, 24854007, 19625444, 15653859, 19502321, 28374344, 30265231, 28663705, 27348506, 28746396, 22155760, 28809140, 28122054, 25381738, 24827708, 30370196, 15774646, 24551830, 26947139, 23846554, 29761063, 30405567, 25313307, 21984680, 29444380, 24948927, 26472846, 16805696, 25199878, 14657138, 11491353, 17100323, 26567901, 29981695, 17978233,…
Rikenella	22723961, 29290943, 29575825, 28978875, 26709179, 30105432, 24860552, 28742883, 30294696, 25147938, 25002910, 30233500, 29492783, 30256506, 27451450, 30405569, 29738477, 28337267, 28296348, 29059247, 23337575, 29935822, 23961309, 28845459, 30250234, 29677660, 23762426, 30186272, 10555336, 29113344, 20520652, 29701959, 30502656, 25784904, 30263008, 25620963, 30356740, 30459717, 30544624, 29704067,…
Caldimonas	16094868, 12054255, 20442988, 28664325, 13130021, 17924646, 29337429, 30291115
Janthinobacterium	18949519, 18769850, 22842856, 16957238, 27744555, 24561828, 12362913, 30535916, 30463127, 25288759, 26489441, 24657862, 2211359, 19936822, 28892274, 24278315, 22187076, 16598631, 26445500, 17625185, 30610900, 26151435, 25273229, 3382545, 11181369, 19322245, 22120124, 26370166, 19288072, 19286791, 20678822, 30323184, 26500034, 10860714, 26574039, 23192307, 19840114, 23405110, 28870257, 29081439, 2…
Sterolibacterium	28482186, 29169020, 27161833, 16825628, 12892131, 17993555, 28831702, 19799633, 20707815, 18039763
Anaerotruncus	29691748, 28522995, 18652685, 27432404, 28094305, 28742883, 29707542, 29764499, 26712550, 29048369, 30319558, 27884207, 25548572, 30323803, 28943868, 15023953, 16467163, 23889584, 24375419, 30636111, 29534604, 30197632, 30292969, 26135201, 23960118, 28901896, 29501802, 28843021, 26537753, 29897524, 28797931, 29573237, 30453297, 29123168, 30611080, 28786059, 28523395, 27432696
Enterobacter	27544545, 22093913, 16779628, 10097677, 25356340, 12876655, 23218781, 11751769, 10928374, 27016755, 25005152, 21942137, 26349119, 22796201, 27210283, 26863255, 11391228, 25903266, 10529881, 8589129, 10529883, 10529882, 11118847, 11118848, 25648151, 30394232, 8203833, 8203834, 1643825, 27558493, 7961215, 30550512, 27441208, 12958255, 27639859, 12760862, 21788470, 12543694, 1473360, 9134726, 197346…
Oceanitalea	26303654, 22155759, 27902219
Microbacter	12074698, 25609679, 15625673, 28045389, 24060556, 24060557, 21724893, 28283945, 22003018, 29150672, 19734279, 22454608, 26318928, 22642383, 19329584, 25341397, 15574939, 20657618, 7528152, 18841325, 23928000, 24936766, 16789711, 17498938, 26202846, 20656817, 17184342, 17425114, 20303688, 25721523, 15774639, 29234354, 22130193, 18600048, 29556430, 19060050, 28005519, 18983915, 17890340, 25730091, …
Thiodictyon	22070388, 21921032, 29774086, 18811650, 22386960
Enterovibrio	24290621, 24079922, 13130058, 24587230, 15653853, 15353563, 12508862, 27551281, 16151093, 15774685, 22314526, 22872580, 26514588, 29464363, 16104871
B46	12448678, 11158124, 26933021, 27189475, 28109207, 15004061, 2681144, 7805044, 8862591, 24534066, 17705976, 27856325, 27317856, 21091296, 12018259, 27931346, 7778976, 2254250, 17892212, 12458122, 19406813, 20477889, 21706944, 30576065, 29500265, 28120195, 26961808, 12546241, 27915411, 26375176, 10459480, 19605732, 25880908, 23710056, 2917793, 23710054, 19915329
Phascolarctobacterium	22649263, 28740343, 27139888, 26712550, 10425757, 29904374, 29635455, 28197578, 30195513, 29571010, 25202708, 28835674, 28085934, 7537062, 25227462, 30250232, 27477587, 29313353, 30154758, 29501802, 26379652, 12039758, 24311315, 29341443, 29088530, 23053958, 29686799, 29507837, 30481617, 20688512, 28130771, 19640972, 30552927, 28455781, 28924143, 29516144, 30636111, 29030493, 27027909, 30304774, …
Polymorphospora	22976339, 16902037, 24108323, 19651739
Tanticharoenia	25485864, 19809199
Leptolinea	29116331, 24215824, 16738111
Thermocatellispora	22140173, 27048448
Thermobacillus	20599378, 25151078, 21279344, 28469608, 22614940, 10742272, 17625178, 25464083, 20512727, 23241174, 25404482, 28567630, 19790003, 10826818
Leifsonia	21614678, 17501992, 24060557, 19593557, 26027350, 16830093, 27407288, 28875502, 25983722, 17166228, 18523172, 27578886, 20886336, 29616615, 28760442, 22370930, 25382482, 28495560, 24283367, 30031311, 24100624, 24346230, 21374057, 23946520, 18676484, 30619613, 16997970, 30274797, 24615386, 23289015, 28857730, 20525872, 28330195, 18398211, 26923127, 26422789, 23674460, 28596412, 15305603, 20949038,…
Dorea	28161446, 23942707, 29045349, 22821944, 29540734, 29909506, 26904005, 30186263, 26712550, 29539590, 30323795, 29559675, 28713349, 28197578, 15813838, 29059247, 29540269, 28429209, 29307330, 28439463, 29152256, 30545051, 27242672, 29762031, 29501802, 27336782, 28085934, 28176851, 29982500, 27853453, 27133564, 27346372, 29416529, 23626688, 29974409, 29790949, 29176981, 26537753, 27410967, 30407581,…
Paralcaligenes	21717340, 26122887
Methylobacterium	26176779, 12074696, 24060557, 15260347, 27722778, 15688934, 17072536, 29530467, 11114919, 19545267, 23795481, 25381715, 24250784, 1879547, 26351677, 11469252, 10386873, 21946320, 2722742, 29717860, 22569892, 16416316, 19302097, 16364606, 22189496, 28238372, 8002620, 23056459, 2161900, 24992533, 19440302, 15545469, 28177317, 21161323, 8987658, 25917692, 29625224, 24031988, 18175690, 30555495, 2922…
Granulicella	22058325, 22486608, 20118293, 25197431, 27150379, 27852238, 29465339, 26104866, 24501646, 28229259, 29720967, 23981508, 23124345, 28117455, 21551329, 24867170
Marinococcus	20066169, 22868892, 16604117, 26885815, 30519656, 8675481, 19628611, 2802612, 16166669, 27349661, 17911315, 14872322, 17911318, 12534822, 28592721, 24748851, 29321766, 21159550, 1505740, 26894235, 11878557, 9141677, 23504966, 10319508, 16874550, 24605660, 10387118, 19246096, 9339468, 11324591, 15614563, 17583223
Holdemania	29501802, 10843035, 28487606, 30195513, 26036145, 30086169, 28923537, 30636111, 22574106, 10832964, 9336928, 30002323, 23638073, 27999162
Kozakia	27716345, 23399151, 19809199, 18199517, 12054243, 25485864, 17919758, 24970826, 15280289, 18177965
Jiangella	15774679, 18450709, 28174619, 28848538, 25412141, 19648362, 29497087, 25948618, 29288361, 20173006, 19605701, 20190023
Salisediminibacterium	22039006, 25638045
Corallibacter	29464363, 25351879
Alloactinosynnema	24408526, 28848538, 19648319
Ruminococcus	16569611, 26663491, 20059926, 17298367, 10846217, 25252073, 29555111, 28849032, 28502120, 25319536, 29307330, 28462771, 25395291, 27107749, 28085934, 20722875, 19662514, 8590402, 25922791, 30128212, 8439866, 25915742, 18488250, 29163431, 8648152, 29150805, 26474980, 29998997, 30430918, 23093406, 28472118, 2361940, 28358023, 30217761, 24440491, 24951818, 29409054, 18676476, 29194468, 25049480, 272…
Salinithrix	27671055, 25249565
Salinarimonas	26382584, 20802058, 19648350, 25301542
Albirhodobacter	23001431, 29148359
Fodinicola	25143478, 18599689
Tepidisphaera	28066382, 25404483
Sulfurivirga	17921273, 16902032
Pelagibaca	22805854, 28321229, 29809121, 20729358, 16585706, 28655355, 19528201, 27762339, 24969947
Methylocella	23985741, 14742473, 21728037, 28439263, 27199265, 27644004, 11571193, 13130000, 22006322, 17107563, 15133093, 16871808, 15938404, 20472738, 19719661, 20061505, 11837310, 12940489, 24986354, 17922768, 24928870, 21160537, 21097638, 21515721, 19515201, 21598653, 11571178, 24810748, 25745010, 21419918, 29954460, 16329925, 10913867, 25436252, 26838340, 29729538, 10843033, 25088783, 20472789, 16238619,…
Ahrensia	17974211, 23523720, 24136405, 29928773, 17142374, 22021581, 23064857
Otariodibacter	22199211, 23272350, 23778617
Samsonia	11491325, 21890733, 17451899
Francisella	16614828, 23903547, 23903544, 27838540, 23903543, 19480580, 19232853, 22357630, 17068088, 29046388, 22652404, 22422130, 17400503, 21813776, 29963499, 22773070, 21789257, 26656673, 16895974, 27854567, 9120284, 29931113, 2264748, 20041145, 19858304, 21931773, 25666656, 26886069, 25769821, 21816392, 26182660, 19811540, 17533643, 25410207, 8421889, 21637805, 22508856, 17227466, 30159158, 28183313, 19…
Hydrogenobacter	16296855, 8119410, 15101981, 15179606, 12901720, 12458205, 9434105, 2703459, 9094223, 11935350, 16861801, 11890705, 14652015, 10608805, 15747232, 15794659, 11401501, 9657676, 15883159, 8655524, 19196273, 1665487, 18208351, 18757546, 19202290, 14731279, 15101982, 10803945, 26838805, 2536668, 22972329, 17237175, 10918067, 1622392, 8187885, 11491342, 1645652, 11578314, 19552713, 18685221, 15598654, …
Thalassobius	26981416, 19648332, 20675440, 19528201, 28119669, 30599258, 25001228, 16280499, 26821920, 27581522, 19244427, 21257694, 19196784, 16728953, 23070461, 22805854, 17684282, 16902023, 23548364, 29809121, 23728583, 23697809, 22904216, 24573327
Tistrella	17850962, 20952545, 23270364, 12682872, 25249052, 20148932, 18445026, 17643894, 26571687, 23408415, 27352975
Alkanindiges	18175691, 24795707, 29426982, 13130023, 26498187, 25273229, 29518419, 15997704, 16517890, 26025169, 22534606
Dethiosulfovibrio	12542713, 10425752, 9226912, 19661517, 16204531, 11195101, 10843074, 16887649, 26320053, 22321313, 30472568, 11321077, 22711299
Stella	16345371, 21507349, 15023963, 11846018, 28621298, 23790332, 30452471, 28324811, 19441651, 21424277, 14629389, 18271647, 20352207, 9066151, 8573488, 18959164, 12413709, 15143003, 9868832, 19700451
Iodobacter	22888184, 8427805, 29301892, 16280491, 23575986, 22013752, 22265305, 15280319, 23291899, 8347520, 17329799, 23192307
Hungatella	24186873, 29457028, 26187681
Psychroflexus	15747230, 24391155, 24725436, 29190534, 29260386, 23132551, 27613241, 21984670, 25214227, 15143045, 19620356, 20437146, 23788334, 11491527, 23497541, 10919760, 9639931, 10547690, 25048209, 26179671, 25064656, 16280483, 26475261, 19244443, 28524871
Paraprevotella	27837973, 27924082, 26025761, 28993566, 25490208, 25252928, 19567577, 29368025, 30077182, 30614425, 29381893, 29890316, 29538359, 28790932, 29867896, 29330433, 25981595, 30541450, 29475865, 28928724, 28954839, 28383789, 30304774, 29274973, 20671088, 30525950, 22081579, 27243236, 30015422, 29795617, 20558310, 27065983, 29525681
Gaetbulibacter	24876238, 17012579, 27506901, 25792364, 24048868, 19605703, 19651713, 25249052, 19648321, 16585684, 17392203, 23989927, 19851722, 18218924, 22685106, 16166676, 20571947
Chthonomonas	24477196, 27060125, 26761709
Succinispira	29453162, 10425757
Silanimonas	28829021, 29189891, 29116331, 17684274, 15653905, 16014470, 18048725, 19004351
Acetobacter	16949039, 19769725, 16386324, 12465714, 11734888, 12570995, 24462702, 29914657, 20923421, 27433177, 26897250, 14987772, 26567306, 2722742, 2855585, 16161770, 21983703, 25903266, 8179320, 7860585, 28903464, 23969032, 27870985, 19638423, 18853153, 9293018, 1660263, 1368155, 16408846, 26083033, 25575969, 7727347, 28578227, 10508086, 7961851, 25049913, 28835624, 21681635, 19251897, 9826201, 30389767,…
Heliobacillus	2620065, 17906152, 11539856, 7547917, 20094790, 7548030, 9100015, 23812833, 9843979, 16716087, 23722589, 18474216, 9297464, 24557489, 10727221, 18370406, 22746282, 16924101, 8161697, 24271311, 9518598, 9022699, 7696486, 8972865, 9838060, 15170240, 7958780, 8130224, 1698689, 11540131, 8346224, 8703967
Gillisia	15023957, 29205128, 15653894, 24150693, 17267953, 23625255, 22740667, 25375769, 20445635, 19851722, 16014468
Brooklawnia	16902040
Pontimonas	28516483, 23104361, 30134835, 24984700
Malikia	26528251, 30220065, 15774634, 27399199, 24532076
Halomicronema	16907751, 16329855, 26700869, 20889334, 28895022, 11976745
Methylopila	27266250, 23795481, 10930073, 20656805, 27046027, 11034496, 15650851, 30207149, 19819997, 9828432, 26382584, 15451107, 21298685, 19515201, 28561275, 25423731, 17345859, 25413715, 16007568, 16078425, 22984139, 16343330
Pseudoduganella	22753524, 27506663, 29087279
Hellea	22427444, 20656814, 23934249, 19643895, 18984685
Endozoicomonas	26639610, 26388838, 27795310, 26262625, 30094953, 24373029, 28094347, 29463295, 29760298, 19654350, 27635360, 29069352, 28659905, 29439049, 22544802, 22865078, 29150518, 29726925, 23840768, 27392086, 23832969, 28879847, 30421027, 25325380, 26564958, 24937478, 19661507, 27014194, 30179300, 24733175, 27381833, 27344411, 24062550, 23913197, 27557714, 29728381, 25024903, 29468040, 16904280, 19666790
Zavarzinella	25780503, 22529844, 19196778, 22740668, 27902209
Devosia	21174960, 24671113, 24037653, 30201387, 17911285, 27581036, 24504457, 26630999, 28482285, 29501953, 21551324, 18599718, 23416574, 23446703, 26247304, 20228207, 27902276, 12747409, 19244448, 26391996, 29236189, 18599700, 27487562, 25028422, 22098388, 12949698, 20675088, 18319469, 28439263, 29131976, 27393696, 18398183, 29403451, 21592302, 26514816, 24827705, 26635733, 18599697, 26363308, 27855955,…
Murimonas	25519299
Gangjinia	24866884, 20228204
Thermasporomyces	28729667, 26297147, 20154327
Primorskyibacter	24899654, 20675440, 29139347, 30034985, 30091694, 26269099
Natribacillus	21398507
Salinimicrobium	29205128, 29719771, 26541463, 21685257, 18218946, 19915107, 24425818, 26841890, 28197578, 28901901, 18984683
Larkinella	18218952, 20139284, 29300161, 29056110, 29019013, 28417190, 16403892, 28879840, 29299846
Pseudomonas	28242707, 11133942, 16845443, 25683785, 17418954, 10097674, 28257056, 18081320, 20140351, 20140350, 22078969, 18504062, 18504060, 21062489, 16181636, 120122, 20372908, 410340, 29523648, 29422767, 24112564, 10529881, 10529882, 10529885, 25347359, 12354104, 18463566, 26819441, 21768378, 22733073, 28135798, 23344559, 16000424, 21123923, 1643820, 27441208, 15162769, 16345693, 1473360, 19775845, 14733…
Mangrovibacterium	25863668, 25096325, 24271213
Phaeodactylibacter	25964516, 25052393
Taylorella	22235352, 11432428, 17518419, 12688125, 1776379, 24945970, 12499684, 10651048, 9731281, 2200093, 20889687, 8770503, 24641089, 8540238, 16971068, 24436068, 3923688, 18950750, 18057840, 20357953, 7699049, 25582702, 11243372, 26130847, 29584782, 2172296, 23741407, 11583379, 20537742, 11482609, 22123306, 29695449, 12935749, 9686436, 21914874, 3146157, 11411723, 9265772, 8027339, 10335605, 8800545, 24…
Desulforegula	11594625, 25192994
Microcella	17012553, 28196719, 17012572, 23104361, 27240670, 28742878, 16104348, 26808869
Scytonema	17457628, 19888742, 2128517, 22582897, 29870744, 24860283, 28866233, 9428159, 14766579, 21761281, 29913577, 11371594, 10541786, 28024524, 28308954, 11470569, 16289703, 9627386, 24159688, 28318304, 11055969, 24946606, 28644849, 27474710, 18759118, 15963960, 11766060, 12659496, 23100670, 15790075, 18450223, 19271155, 25408227, 25871291, 24320697, 15104503, 25226055, 21308598, 27907126, 12823194, 16…
Bryobacter	24867171, 30140076, 30325293, 19651730
Wautersiella	17012555, 26074912, 19840176, 27227329, 24453231, 18593643, 29761724, 30297040, 22999333, 25204748, 26363885, 22609341, 24140808, 26852272
Tahibacter	25212223, 25410941, 21194866
Ectothiorhodospira	125844, 8593098, 17991026, 1577009, 17023324, 408582, 10809687, 7851392, 8347510, 14715006, 16119856, 9218724, 23609187, 8878032, 8969306, 21073490, 11204199, 2771940, 12240998, 28821552, 22404962, 112359, 10481075, 11479699, 979675, 21311931, 19329583, 2171005, 29663079, 17911316, 2714284, 27470064, 10758864, 20953095, 10585439, 11258901, 24233392, 8491725, 11321103, 8383662, 28035953, 7578075, …
Proteinivorax	28975474, 23807772
Chromatocurvus	23705883, 23705861, 25006520
Ammoniibacillus	25404482
Halocynthiibacter	24573327, 25205799, 25713042, 26953741
Desulfitispora	27902279, 20364356
Dysgonomonas	28110226, 24368273, 26355944, 11155996, 26875750, 25428419, 25864053, 18503172, 30502606, 22307505, 19620382, 19576289, 15799769, 28178315, 28069302, 29169786, 24730648, 29710384, 26642216, 21983705, 25022521, 29894929, 27638955, 16403864, 24584416, 27381334, 24899656, 28114377, 26655763, 30300740, 20688512, 26745393, 29416558, 25736980, 30223131, 30344514, 24884866, 29897677, 25201913, 28748030,…
Phytomonospora	21278413, 26427856
Haloactinopolyspora	20190023, 24599896
Methylibium	22785192, 19016868, 25747304, 26528251, 26883051, 21742915, 25362067, 20491917, 19928956, 19538504, 22455373, 17983743, 21112690, 18390659, 17766872, 30602128, 19475952, 21327558, 17890343, 26005435, 19054082, 28512710, 25724531, 18791002, 17766884, 21286787, 23831510, 27407294, 16627642, 25522594, 28163278, 27450417, 22194447, 29131976, 16751524, 19383155, 18180990, 18074284, 22142727, 17416667,…
Vibrionimonas	27412118, 26514371, 24170777
Balneatrix	28752525, 23469263, 28326069, 30228379, 8327781
Spirillum	17096137, 29671179, 16345953, 26139595, 440169, 12922966, 19820156, 19804538, 15926580, 16758869, 2974756, 19873170, 19008054, 9830123, 11409193, 16345379, 24233465, 1847872, 17668464, 26584844, 14766564, 7741224, 19625415, 16346224, 8574095, 12160180, 8517748, 12519213, 8852674, 11541707, 8347520, 8795217
Geosporobacter	19406776, 30390452, 25701849, 28646634, 17684251, 29721834, 28097050, 22798649, 25663026
Rhodoblastus	25509409, 22286926, 28657308, 26555469, 27396664, 29771536, 30194231, 11594619, 26263694, 16738120, 26005435, 27199265
Moheibacter	29305505, 27088161, 24453231
Aequorivita	29175764, 23435250, 27526087, 24135317, 12361255, 30225207, 16517136, 19329596, 26318928, 29249308, 27188718, 30031308
Lawsonia	12418781, 22939985, 16689824, 9620403, 20181246, 22627048, 21143776, 19803056, 29385478, 18404337, 19699124, 20622217, 20471028, 12889732, 29336925, 15663213, 11448502, 16984651, 11989741, 15240954, 14612618, 18673433, 12735349, 20605375, 22284165, 20529028, 16518004, 24393381, 15564028, 30593362, 23478250, 20807932, 21334002, 7524165, 22786973, 28622856, 28800756, 14535543, 9720028, 20496826, 90…
Carnobacterium	16943070, 14678166, 15610430, 10802168, 26338135, 27738030, 8081505, 18552180, 22068485, 28337181, 17239438, 12793859, 20714719, 9706799, 11139026, 22365354, 30382516, 9310850, 27376249, 22260135, 21784913, 15294842, 15373396, 18998585, 8880339, 17120052, 20075110, 11966900, 25868912, 18832202, 29786766, 18070037, 27760400, 12620816, 19298510, 7768812, 22691472, 29056930, 22762999, 14751682, 1248…
Hasllibacter	23090017, 21551335
Catelliglobosispora	18676486, 20207801, 29442257
Alloprevotella	29487347, 30625134, 28993578, 28522995, 30294696, 25429361, 30544856, 26442950, 29465126, 30619779, 30242233, 28886168, 27610003, 28979240, 28567446, 30525304, 30410609, 29700505, 30310258, 29313353, 30304774, 27283393, 29017628, 30463989, 29873488, 22753527, 25329160, 24675997, 28900198, 30611080, 27507222, 28621836
Rhodoligotrophos	22003040, 25002364, 25740933
Pelosinus	27688341, 29169020, 23064329, 26404608, 22933770, 21828012, 23640361, 30352628, 24463969, 27913415, 22965085, 22267668, 30174652, 27682092, 18673392, 17220454, 24376771
Curvibacter	28923926, 21424822, 15545462, 29263125, 29124413, 29756597, 19625429, 19671731, 22534119, 29199632, 28938908, 27792951, 30478779, 28951596, 27116957, 20198369, 28412534, 29984552, 25091383, 29166178, 23124758, 26825784, 28111714, 30559723, 25850437, 25161071, 21118344, 26932371, 27736997, 22767883
Aquihabitans	23378111
Kyrpidia	25911482, 30234478, 29575679, 27836853
Xanthomonas	9579084, 8904371, 10555263, 20565644, 9663682, 24455862, 1445981, 2803638, 18518965, 2679369, 16332814, 24516463, 20353179, 12876655, 18926872, 27398933, 20695894, 24936766, 9045830, 9130589, 28163703, 11329685, 29306187, 8607729, 7582167, 12850143, 16829584, 7843824, 23665707, 17227467, 29295539, 7961215, 19089429, 17803776, 19052370, 9727203, 28653924, 18184059, 19937215, 26695179, 26361469, 89…
Bryopsis	25879186, 24391802
Algiphilus	30063956, 22228670
Geothermomicrobium	26227993, 24907264, 25977282
Lacibacter	23435252, 19406810, 27473423, 26546760, 27902234, 29072559, 24002472, 23645023, 23859945, 30168791, 27412118, 20382796
Succinimonas	29796256, 3321364, 30258628, 10319502, 30343924, 29445454, 12594022, 29170660, 24913652
Desulfoglaeba	24744752, 17158970
Salegentibacter	15653880, 17551208, 17267953, 11548199, 30405548, 16585710, 17329768, 24478205, 15653906, 23754662, 18218946, 19644517, 29856310, 18048717, 10843045, 26391805, 16514031, 16778349, 18218932, 15280277, 27114087
Z-35	20564569, 17964487, 18343343, 19244434, 18086440, 20460177, 16243278, 7242393
Oceanibacterium	22453519
Saliterribacillus	22447700
Fontimonas	24844263, 22407788
Catellatospora	1369272, 18676486, 25261080, 7557309, 26111852, 10843051, 26467683, 20207801, 12054264, 16449446
Sporolactobacillus	25634946, 27516092, 29747496, 28190098, 29081803, 24356911, 8689083, 23695776, 24371202, 3275318, 3275317, 25983722, 28699867, 22798166, 26398356, 24874673, 22146719, 8142034, 3152794, 24980609, 22277286, 18574566, 24929732, 23885208, 11274101, 11857280, 27515245, 27020295, 16553726, 20374976, 19777227, 20127464, 18620976, 11078170, 10907425, 22892885, 27709740, 27118012, 7547825, 15529396, 81252…
[truncated: 178 more rows]
