# Supplementary material for: “EviMass”: A Literature Evidence-Based Miner for Human Microbial Associations
Source: Front Genet. 2019 Sep 13;10:849. doi: 10.3389/fgene.2019.00849 (PMC6763948; doi:10.3389/fgene.2019.00849)
Supplement: Supplementary file 3 [file DataSheet_3.zip › Supplementary Data/Preprocessed Data Files/disease_buckets.tsv]

	Diseases	# Diseases
Gut	End-Stage Renal Disease(ESRD), Kidney stones, Diarrhea, Liver cirrhosis, Malnutrition, Ileal Crohn’s disease(CD), Necrotizing Enterocolitis, Colon cancer, Infectious colitis, Constipation, Colitis, Ulcerative colitis, Whipple’s disease, Irritable bowel syndrome(IBS), Gastroesophageal reflux, Crohn’s disease(CD), Gastric and duodenal ulcer, Inflammatory bowel disease(IBD), Clostridium difficile in…	20
Skin	Skin and mucosal infections, Atopic dermatitis, Psoriasis, Guttate psoriasis, Atopic sensitisation, Eczema, Atopy	7
Lungs	Asthma, Allergic asthma, Recurrent wheeze, COPD, Cystic fibrosis	5
Brain	Multiple sclerosis, Parkinsons disease, Schizophrenia, Autism, Depression	5
Urogenital	Urinary tract infection, Bacterial Vaginosis, Polycystic Ovary Syndrome, Preterm birth	4
Other	Type 1 diabetes, Diabetes, Type 2 diabetes, HIV / AIDS, Obesity, Systemic inflammatory response syndrome, Allergic sensitization, Allergy, Ulcer, Periodontitis	10
