# Supplementary material for: “EviMass”: A Literature Evidence-Based Miner for Human Microbial Associations
Source: Front Genet. 2019 Sep 13;10:849. doi: 10.3389/fgene.2019.00849 (PMC6763948; doi:10.3389/fgene.2019.00849)
Supplement: Supplementary file 3 [file DataSheet_3.zip › Supplementary Data/Example Upload Data/Module_3A.tsv]

Alistipes	Faecalibacterium
Alistipes	Parabacteroides
Alkaliphilus	Fusibacter
Alkaliphilus	Turicibacter
Bifidobacterium	Nesterenkonia
Catenibacterium	Mogibacterium
Christensenella	Faecalibacterium
Clostridium	Ruminococcus
Coprobacillus	Peptoniphilus
Coprococcus	Tepidibacter
Desulfotomaculum	Syntrophococcus
Desulfotomaculum	Tepidibacter
Desulfovibrio	Oxalobacter
Dialister	Sporotomaculum
Dorea	Pseudobutyrivibrio
Dorea	Shuttleworthia
Eggerthella	Mitsuokella
Fusibacter	Turicibacter
Granulicatella	Rikenella
Granulicatella	Staphylococcus
Granulicatella	Streptococcus
Granulicatella	Veillonella
Lachnobacterium	Succiniclasticum
Lactobacillus	Megasphaera
Methylibium	Roseateles
Mogibacterium	Peptoniphilus
Nesterenkonia	Nocardia
Slackia	YRC22
Staphylococcus	Streptococcus
Staphylococcus	Veillonella
