# Supplementary material for: “EviMass”: A Literature Evidence-Based Miner for Human Microbial Associations
Source: Front Genet. 2019 Sep 13;10:849. doi: 10.3389/fgene.2019.00849 (PMC6763948; doi:10.3389/fgene.2019.00849)
Supplement: Supplementary file 3 [file DataSheet_3.zip › Supplementary Data/Example Upload Data/Module_3B.txt]

Select Microbes:
Prevotella, Dialister, Gardnerella, Alkanindiges

Select Disease Condition:
Asthma
